# Supplementary material for: Environmental variation and the evolution of large brains in birds
Source: Nat Commun. 2016 Dec 22;7:13971. doi: 10.1038/ncomms13971 (PMC5192215; doi:10.1038/ncomms13971)
Supplement: Supplementary Data 1 — List of all the species and their associated traits used in the comparative analysis. The excel file contains a sheet with the data and a sheet with a detailed description of each variable in the data. Cells with a "NA" value mean data is not available. [file ncomms13971-s2.xlsx]

## Sheet: Raw_Data
species	order	LogBrain	LogBody	BrainResidual	BehaviorCategories	MigratoryDistance	SnowWeeks	EVI.BreedingSite(Winter)	EVI.BreedingSite(Summer)	EVI.NonBreedingSite(Winter)	CV(EVI)Intra-year	CV(EVI)Among-years	PPC1	PPC2	FruitConsumer	InsectConsumer	ForestDweller	DietBreadth	Incubation	Fledging	DevelopmentalMode	SocialMatingSystem	ColonialBreeding	SocialForaging
Abroscopus_albogularis	PASSERIFORMES	-1.079	1.609	0.143	Resident.MidLat	0	0.042	1.531	1.634	1.531	0.03	0.011	1.767	-0.504	0	1	1	0	NA	NA	altricial	Monogamous	Solitary	Aggregation
Acanthagenys_rufogularis	PASSERIFORMES	0.144	3.915	0.164	Resident.MidLat	0	0	1.35	1.356	1.35	0.007	0.009	-3.067	-0.509	1	1	1	0.17	14.5	16.5	altricial	Facultative	Solitary	Aggregation
Acanthiza_chrysorrhoa	PASSERIFORMES	-0.777	2.303	0.09	Resident.MidLat	0	0.008	1.376	1.372	1.376	0.008	0.01	-2.463	-0.088	0	1	1	0.152	16.4	18.5	altricial	Polygamous	Solitary	Aggregation
Acanthiza_ewingii	PASSERIFORMES	-0.462	1.386	0.874	Resident.HighLat	0	0.418	1.547	1.522	1.547	0.012	0.015	1.539	2.119	0	1	1	0.173	NA	NA	altricial	Monogamous	Solitary	Aggregation
Acanthiza_inornata	PASSERIFORMES	-0.821	2.14	0.128	Resident.MidLat	0	0.001	1.531	1.412	1.531	0.024	0.012	0.904	0.2	0	1	1	0.131	NA	NA	altricial	NA	NA	NA
Acanthiza_lineata	PASSERIFORMES	-0.664	1.906	0.405	Resident.MidLat	0	0.008	1.508	1.465	1.508	0.016	0.015	1.129	2.944	0	1	1	0.096	16.3	18.5	altricial	Monogamous	Solitary	Aggregation
Acanthiza_nana	PASSERIFORMES	-0.994	1.981	0.036	Resident.MidLat	0	0.004	1.435	1.429	1.435	0.012	0.013	-0.565	1.679	0	1	1	0.153	NA	NA	altricial	NA	NA	NA
Acanthiza_pusilla	PASSERIFORMES	-0.817	1.89	0.26	Resident.MidLat	0	0.032	1.507	1.475	1.507	0.016	0.015	1.131	2.846	0	1	1	0.106	18.1	15.7	altricial	Monogamous	Solitary	Aggregation
Acanthiza_reguloides	PASSERIFORMES	-0.904	2.015	0.109	Resident.MidLat	0	0.004	1.448	1.444	1.448	0.013	0.013	-0.288	1.795	0	1	1	0.253	13.2	15.2	altricial	Monogamous	Solitary	Aggregation
Acanthiza_uropygialis	PASSERIFORMES	-0.994	1.872	0.092	Resident.MidLat	0	0.001	1.35	1.349	1.35	0.007	0.009	-3.027	-0.442	0	1	0	0.152	NA	NA	altricial	Monogamous	Solitary	Bonded
Acanthorhynchus_tenuirostris	PASSERIFORMES	-0.4	2.11	0.564	Resident.MidLat	0	0.048	1.543	1.508	1.543	0.015	0.015	0.981	2.556	0	1	1	0.148	14.4	13.7	altricial	Monogamous	Solitary	Bonded
Accipiter_cirrocephalus	ACCIPITRIFORMES	0.854	5.135	0.244	Resident.MidLat	0	0.007	1.435	1.449	1.435	0.011	0.01	-1.765	0.247	0	1	1	0.001	36	28.1	semialtricial	Monogamous	Solitary	Solitary
Accipiter_cooperii	ACCIPITRIFORMES	1.474	5.778	0.536	Migrant.Short	2548.05	NA	1.212	1.412	1.403	0.056	0.013	NA	NA	0	0	1	0	35	29.75	semialtricial	Monogamous	Solitary	Solitary
Accipiter_fasciatus	ACCIPITRIFORMES	1.537	5.998	0.49	Resident.MidLat	0	0.004	1.385	1.403	1.385	0.008	0.009	-2.714	-0.453	0	1	1	0.002	30.5	30.25	semialtricial	Monogamous	Solitary	Solitary
Accipiter_gentilis	ACCIPITRIFORMES	2.065	6.759	0.639	Resident.HighLat	0	14.324	1.138	1.303	1.138	0.07	0.019	20.529	-6.441	0	0	1	0	34.75	36.4	semialtricial	Monogamous	Solitary	Pair
Accipiter_haplochrous	ACCIPITRIFORMES	1.374	5.321	0.672	Resident.MidLat	0	0	1.583	1.615	1.583	0.007	0.01	-2.37	0.394	0	1	1	0.002	NA	NA	semialtricial	NA	NA	NA
Accipiter_novaehollandiae	ACCIPITRIFORMES	1.567	6.325	0.36	Resident.MidLat	0	0.014	1.532	1.544	1.532	0.013	0.013	-0.306	1.598	0	1	1	0.002	32.5	37.5	semialtricial	Monogamous	Solitary	Solitary
Accipiter_striatus	ACCIPITRIFORMES	0.792	4.771	0.373	Migrant.Short	2959.18	NA	1.088	1.296	1.43	0.084	0.015	NA	NA	0	0	1	0.001	32	25.5	semialtricial	Monogamous	Solitary	Solitary
Acridotheres_tristis	PASSERIFORMES	0.906	4.687	0.528	Resident.MidLat	0	0.685	1.434	1.53	1.434	0.023	0.01	1.701	-2.478	0	1	0	0.093	15.5	23.8	altricial	Monogamous	Facultative	Aggregation
Acrocephalus_arundinaceus	PASSERIFORMES	-0.122	3.084	0.333	Migrant.Long	5814.27	NA	1.283	1.374	1.545	0.069	0.013	NA	NA	0	1	0	0.023	14	13	altricial	Facultative	Solitary	NA
Acrocephalus_schoenobaenus	PASSERIFORMES	-0.829	2.378	-0.002	Migrant.Long	6502.25	NA	1.205	1.345	1.492	0.076	0.015	NA	NA	0	1	0	0.08	14	13.5	altricial	Monogamous	Solitary	NA
Actitis_hypoleucos	CHARADRIIFORMES	-0.139	3.958	-0.142	Migrant.Long	6069.37	NA	1.152	1.282	1.616	0.095	0.014	NA	NA	0	1	0	0.021	21.5	8.8	precocial	Monogamous	Solitary	Solitary
Actitis_macularius	CHARADRIIFORMES	-0.387	3.876	-0.346	Migrant.Long	6849.82	NA	1.163	1.327	1.562	0.103	0.015	NA	NA	0	1	0	0.001	21	9.3	precocial	Polygamous	Solitary	Solitary
Aechmophorus_occidentalis	PODICIPEDIFORMES	1.308	7.046	-0.263	Migrant.Short	1523.82	NA	1.225	1.35	1.445	0.061	0.016	NA	NA	0	1	0	0.001	23	0.1	precocial	Monogamous	Colonial	Aggregation
Aegithina_tiphia	PASSERIFORMES	-0.421	2.511	0.336	Resident.LowLat	0	0.003	1.526	1.618	1.526	0.021	0.011	0.226	0.101	0	1	0	0	14	NA	altricial	Monogamous	Solitary	Aggregation
Aegolius_acadicus	STRIGIFORMES	1.211	4.292	1.036	Migrant.Short	928.901	NA	NA	NA	NA	NA	NA	NA	NA	0	1	1	0.002	27	29.25	semialtricial	Facultative	Solitary	Solitary
Aegolius_funereus	STRIGIFORMES	1.39	4.513	1.103	Resident.HighLat	0	16.241	1.097	1.263	1.097	0.081	0.02	22.874	-7.394	0	1	1	0.002	28.5	30.85	semialtricial	Facultative	Solitary	Solitary
Aegotheles_cristatus	APODIFORMES	0.359	3.712	0.483	Resident.MidLat	0	0.005	1.364	1.383	1.364	0.008	0.009	-2.902	-0.634	0	1	1	0	27	26	semialtricial	Monogamous	NA	NA
Aeronautes_saxatalis	APODIFORMES	-0.375	3.611	-0.196	Migrant.Short	1735.72	NA	NA	NA	NA	NA	NA	NA	NA	0	1	0	0	24	43	altricial	Monogamous	Colonial	Aggregation
Aethopyga_nipalensis	PASSERIFORMES	-1.101	1.792	0.026	Resident.MidLat	0	0.419	1.51	1.655	1.51	0.027	0.013	3.119	-0.277	0	1	1	0.148	NA	NA	altricial	Monogamous	Solitary	Aggregation
Agapornis_fischeri	PSITTACIFORMES	0.718	3.475	0.969	Resident.LowLat	0	0	1.416	1.526	1.416	0.02	0.013	0.657	1.12	1	0	0	0.17	22.85	38.2	altricial	Monogamous	NA	Bonded
Agapornis_lilianae	PSITTACIFORMES	0.438	3.611	0.617	Resident.LowLat	0	0	1.402	1.598	1.402	0.029	0.007	-0.167	-2.85	1	0	1	0.135	22.1	44.1	altricial	Monogamous	NA	NA
Agapornis_personatus	PSITTACIFORMES	0.668	3.608	0.848	Resident.LowLat	0	0	1.375	1.586	1.375	0.03	0.01	1.17	-1.002	0	0	0	0	23	44.15	altricial	Monogamous	NA	NA
Agapornis_roseicollis	PSITTACIFORMES	0.642	3.823	0.709	Resident.MidLat	0	0	1.327	1.416	1.327	0.013	0.008	-2.507	-1.32	0	0	0	0.098	23	42.9	altricial	Monogamous	NA	NA
Agelaioides_badius	PASSERIFORMES	0.438	3.681	0.579	Resident.MidLat	0	0.004	1.476	1.559	1.476	0.02	0.013	0.696	1.225	0	1	0	0	NA	NA	altricial	Monogamous	Colonial	Bonded
Agelaius_phoeniceus	PASSERIFORMES	0.525	4.182	0.407	Migrant.Short	2899.58	NA	1.123	1.327	1.341	0.067	0.014	NA	NA	0	1	0	0.173	12	15	altricial	Polygamous	Solitary	Aggregation
Ailuroedus_crassirostris	PASSERIFORMES	1.432	5.503	0.635	Resident.MidLat	0	0.001	1.51	1.557	1.51	0.01	0.011	-1.661	0.785	1	0	1	0.045	22.5	20	altricial	Monogamous	Solitary	Aggregation
Ailuroedus_melanotis	PASSERIFORMES	1.482	5.106	0.886	Resident.LowLat	0	0	1.628	1.648	1.628	0.011	0.013	-0.743	1.679	1	1	1	0.075	22.5	19.5	altricial	Monogamous	Solitary	Aggregation
Aix_galericulata	ANSERIFORMES	1.399	6.109	0.298	Migrant.Short	2746.46	NA	1.165	1.373	1.452	0.095	0.014	NA	NA	0	1	1	0.145	29	21.75	precocial	Monogamous	Solitary	NA
Aix_sponsa	ANSERIFORMES	1.281	6.317	0.078	Migrant.Short	1944.19	NA	1.189	1.407	1.234	0.085	0.016	NA	NA	1	0	0	0.135	30	32	precocial	Monogamous	Solitary	Aggregation
Alcedo_atthis	CORACIIFORMES	-0.325	3.264	0.036	Migrant.Short	3414.34	NA	1.208	1.348	1.495	0.069	0.013	NA	NA	0	1	0	0.025	20	24.5	altricial	Monogamous	Solitary	Pair
Alcedo_azurea	CORACIIFORMES	-0.082	3.542	0.133	Resident.MidLat	0	0.011	1.491	1.514	1.491	0.012	0.012	-0.894	0.986	0	1	1	0.002	21	28	altricial	Monogamous	Solitary	Solitary
Alcippe_nipalensis	PASSERIFORMES	-0.111	2.613	0.593	Resident.MidLat	0	0.079	1.534	1.686	1.534	0.027	0.012	1.969	0.218	1	1	1	0.144	12	NA	altricial	Monogamous	NA	NA
Alectoris_chukar	GALLIFORMES	0.906	6.196	-0.237	Resident.MidLat	0	5.495	1.259	1.29	1.259	0.033	0.01	8.052	-7.024	0	1	0	0.148	23.75	0.1	precocial	Monogamous	Solitary	Bonded
Alectura_lathami	GALLIFORMES	1.732	7.526	-0.091	Resident.MidLat	0	0	1.457	1.534	1.457	0.012	0.01	-1.603	0.096	1	1	1	0.149	49	0.01	precocial	Polygamous	Solitary	NA
Alisterus_scapularis	PSITTACIFORMES	1.48	5.078	0.899	Resident.MidLat	0	0.009	1.491	1.504	1.491	0.012	0.014	-0.061	2.314	1	1	1	0.153	20	35	altricial	Monogamous	Solitary	NA
Amalocichla_incerta	PASSERIFORMES	0.095	3.277	0.449	Resident.LowLat	0	0	1.656	1.645	1.656	0.011	0.014	-0.107	2.666	0	1	1	0	NA	NA	altricial	NA	NA	NA
Amandava_amandava	PASSERIFORMES	-1.008	2.095	-0.036	Resident.MidLat	0	0.009	1.586	1.477	1.586	0.024	0.01	0.188	-0.872	0	0	0	0.057	12.5	19	altricial	Monogamous	Solitary	Aggregation
Amaurolimnas_concolor	GRUIFORMES	0.545	4.554	0.236	Resident.LowLat	0	0	1.72	1.674	1.72	0.014	0.013	-0.124	1.876	1	1	1	0.169	NA	NA	precocial	NA	NA	NA
Amaurornis_olivacea	GRUIFORMES	0.788	5.011	0.239	Resident.LowLat	0	0	1.654	1.702	1.654	0.013	0.013	-0.243	1.823	NA	NA	NA	NA	18	NA	precocial	NA	NA	NA
Amazilia_tzacatl	APODIFORMES	-1.501	1.663	-0.307	Resident.LowLat	0	0	1.65	1.712	1.65	0.016	0.013	0.184	1.564	0	1	1	0.148	15.8	21.5	altricial	Polygamous	Facultative	Solitary
Amazona_aestiva	PSITTACIFORMES	2.152	5.716	1.245	Resident.LowLat	0	0	1.515	1.609	1.515	0.022	0.013	0.982	0.944	1	0	1	0.135	29.25	63	altricial	Monogamous	NA	NA
Amazona_albifrons	PSITTACIFORMES	1.658	5.034	1.097	Resident.LowLat	0	0.001	1.548	1.699	1.548	0.024	0.013	1.13	0.702	1	0	1	0.135	24.5	NA	altricial	Monogamous	NA	NA
Amazona_autumnalis	PSITTACIFORMES	2.101	5.882	1.11	Resident.LowLat	0	0	1.652	1.712	1.652	0.016	0.013	0.199	1.586	1	0	1	0.135	26	56	altricial	Monogamous	NA	NA
Amazona_farinosa	PSITTACIFORMES	2.332	6.477	1.05	Resident.LowLat	0	0	1.708	1.676	1.708	0.013	0.013	-0.299	1.799	1	0	1	0.163	26.5	62.5	altricial	Monogamous	NA	Pair
Amazona_leucocephala	PSITTACIFORMES	1.619	5.607	0.771	Resident.MidLat	0	0.001	1.527	1.635	1.527	0.017	0.013	0.252	1.258	1	0	1	0.163	27	56	altricial	Monogamous	NA	NA
Amazona_vinacea	PSITTACIFORMES	2.01	5.754	1.083	Resident.MidLat	0	0	1.586	1.653	1.586	0.02	0.01	-0.438	-0.614	1	0	1	0.035	26	67.5	altricial	Monogamous	NA	NA
Amazona_vittata	PSITTACIFORMES	1.766	5.434	1.005	Resident.LowLat	0	0	1.745	1.751	1.745	0.012	0.012	-0.849	1.279	1	0	1	0.17	NA	NA	altricial	Monogamous	NA	NA
Amblycercus_holosericeus	PASSERIFORMES	0.795	4.203	0.666	Resident.LowLat	0	0	1.638	1.702	1.638	0.017	0.013	0.411	1.527	0	1	1	0.062	NA	NA	altricial	Monogamous	Solitary	Pair
Amblyornis_macgregoriae	PASSERIFORMES	1.274	4.816	0.83	Resident.LowLat	0	0	1.637	1.627	1.637	0.011	0.014	-0.244	2.549	1	1	1	0.07	NA	NA	altricial	Polygamous	Solitary	NA
Amblyramphus_holosericeus	PASSERIFORMES	0.844	4.234	0.699	Resident.MidLat	0	0.005	1.564	1.593	1.564	0.015	0.013	-0.217	1.26	0	1	0	0.001	NA	NA	altricial	Monogamous	Solitary	Aggregation
Amphispiza_bilineata	PASSERIFORMES	-0.38	2.624	0.318	Migrant.Short	1341.24	NA	NA	NA	NA	NA	NA	NA	NA	0	1	0	0.173	12	9.5	altricial	Monogamous	Solitary	Pair
Anas_acuta	ANSERIFORMES	1.565	6.738	0.15	Migrant.Short	4364.5	NA	1.08	1.241	1.4	0.108	0.015	NA	NA	0	0	0	0.09	22.75	21.05	precocial	Facultative	Facultative	Aggregation
Anas_americana	ANSERIFORMES	1.374	6.599	0.029	Migrant.Short	3330.94	NA	1.087	1.271	1.42	0.098	0.017	NA	NA	0	0	0	0.015	24	22.8	precocial	Monogamous	Facultative	Aggregation
Anas_castanea	ANSERIFORMES	1.288	6.399	0.045	Resident.MidLat	0	0.012	1.408	1.393	1.408	0.01	0.011	-1.456	0.755	0	1	0	0	26	0.1	precocial	Monogamous	Solitary	Aggregation
Anas_clypeata	ANSERIFORMES	1.194	6.297	0	Migrant.Short	3552.53	NA	1.125	1.271	1.404	0.088	0.014	NA	NA	0	1	0	0.142	23	22.3	precocial	Monogamous	Facultative	Aggregation
Anas_crecca	ANSERIFORMES	0.966	5.771	0.031	Migrant.Short	3521.49	NA	1.095	1.267	1.384	0.099	0.015	NA	NA	0	1	0	0.138	22	17.05	precocial	Monogamous	Facultative	Aggregation
Anas_discors	ANSERIFORMES	1.044	5.904	0.043	Migrant.Short	3822.64	NA	1.2	1.355	1.486	0.072	0.014	NA	NA	0	0	1	0.144	23.5	19.8	precocial	Monogamous	Facultative	NA
Anas_eatoni	ANSERIFORMES	1.224	6.12	0.118	Resident.HighLat	0	NA	NA	NA	NA	NA	NA	NA	NA	0	1	0	0.173	NA	NA	precocial	Monogamous	NA	NA
Anas_flavirostris	ANSERIFORMES	1.27	6.063	0.193	Resident.MidLat	0	0.864	1.388	1.421	1.388	0.018	0.01	1.283	-2.255	1	1	0	0.153	24	0.1	precocial	Monogamous	Solitary	NA
Anas_gracilis	ANSERIFORMES	1.259	6.11	0.158	Resident.MidLat	0	0.085	1.414	1.432	1.414	0.009	0.01	-1.934	-0.205	0	1	0	0.148	28	0.1	precocial	Monogamous	Facultative	Aggregation
Anas_laysanensis	ANSERIFORMES	1.241	6.113	0.138	Resident.MidLat	0	NA	NA	NA	NA	NA	NA	NA	NA	1	1	0	0.136	28	0.1	precocial	Monogamous	Facultative	NA
Anas_platalea	ANSERIFORMES	1.253	6.301	0.057	Resident.MidLat	0	0.479	1.407	1.458	1.407	0.02	0.012	1.517	-0.81	0	1	0	0.148	25	0.1	precocial	Monogamous	Facultative	NA
Anas_platyrhynchos	ANSERIFORMES	1.694	7.013	0.14	Migrant.Short	3361.91	NA	1.104	1.267	1.399	0.085	0.015	NA	NA	1	1	0	0.142	27.5	55	precocial	Monogamous	Facultative	Aggregation
Anas_rhynchotis	ANSERIFORMES	1.253	6.43	-0.005	Resident.MidLat	0	0.152	1.398	1.396	1.398	0.01	0.011	-1.339	-0.048	0	1	0	0.148	24.25	0.1	precocial	Monogamous	Facultative	Bonded
Anas_smithii	ANSERIFORMES	1.327	6.683	-0.061	Resident.MidLat	0	0.001	1.349	1.42	1.349	0.014	0.008	-2.341	-1.536	0	1	0	0.145	27.5	28.05	precocial	Monogamous	Facultative	Bonded
Anas_strepera	ANSERIFORMES	1.361	6.791	-0.081	Migrant.Short	3699.07	NA	1.211	1.353	1.377	0.056	0.014	NA	NA	0	0	0	0.12	26	25.6	precocial	Monogamous	Facultative	NA
Anas_superciliosa	ANSERIFORMES	1.688	6.95	0.167	Resident.MidLat	0	0.085	1.426	1.446	1.426	0.01	0.01	-1.763	-0.081	0	0	0	0.135	29	0.1	precocial	Monogamous	Solitary	Bonded
Anas_versicolor	ANSERIFORMES	1.288	5.96	0.258	Migrant.Short	661.067	NA	NA	NA	NA	NA	NA	NA	NA	0	1	0	0.148	25.5	0.1	precocial	Monogamous	NA	NA
Anas_wyvilliana	ANSERIFORMES	1.522	6.244	0.354	Resident.MidLat	0	0.001	1.569	1.533	1.569	0.008	0.014	-0.466	2.892	0	1	0	0.148	28	0.1	precocial	Monogamous	Facultative	Bonded
Andigena_hypoglauca	PICIFORMES	1.649	5.697	0.753	Resident.LowLat	0	0.005	1.567	1.591	1.567	0.013	0.011	-1.448	0.169	1	0	1	0	NA	NA	altricial	NA	NA	Aggregation
Anhinga_melanogaster	SULIFORMES	1.501	7.383	-0.247	Resident.MidLat	0	0.002	1.597	1.524	1.597	0.02	0.011	-0.044	0.195	0	1	0	0.002	28	42.5	altricial	Monogamous	Colonial	NA
Anser_albifrons	ANSERIFORMES	2.208	7.909	0.182	Migrant.Short	4304.68	NA	1.006	1.116	1.408	0.174	0.016	NA	NA	1	0	0	0.135	27.25	20.8	precocial	Monogamous	Facultative	Aggregation
Anser_fabalis	ANSERIFORMES	2.366	7.627	0.49	Migrant.Short	2829.69	NA	1.038	1.18	1.369	0.157	0.017	NA	NA	1	0	0	0.109	28	28.05	precocial	Monogamous	Facultative	NA
Anthochaera_carunculata	PASSERIFORMES	0.805	4.686	0.428	Resident.MidLat	0	0.004	1.426	1.389	1.426	0.012	0.011	-1.333	0.586	1	1	1	0.146	19	17	altricial	Monogamous	Facultative	Aggregation
Anthochaera_chrysoptera	PASSERIFORMES	0.633	4.194	0.509	Resident.MidLat	0	0.049	1.547	1.493	1.547	0.016	0.015	1.089	2.413	1	1	1	0.146	13.5	15	altricial	Monogamous	Facultative	Aggregation
Anthracothorax_dominicus	APODIFORMES	-1.523	1.749	-0.374	Resident.LowLat	0	0	1.581	1.675	1.581	0.014	0.012	-0.481	1.14	0	1	0	0.148	NA	NA	altricial	NA	NA	NA
Anthreptes_malacensis	PASSERIFORMES	-0.54	2.479	0.234	Resident.MidLat	0	0	1.673	1.664	1.673	0.015	0.014	0.121	1.959	0	1	1	0.148	NA	NA	altricial	Monogamous	Solitary	Aggregation
Anthus_novaeseelandiae	PASSERIFORMES	-0.169	3.327	0.158	Resident.MidLat	0	0.116	1.376	1.386	1.376	0.009	0.01	-1.993	-0.412	0	1	1	0.057	14	15	altricial	Monogamous	Solitary	Aggregation
Anthus_trivialis	PASSERIFORMES	-0.507	2.911	0.039	Migrant.Long	6050.16	NA	1.177	1.326	1.465	0.086	0.015	NA	NA	0	1	1	0.04	12.75	12.5	altricial	Monogamous	Solitary	Bonded
Anumbius_annumbi	PASSERIFORMES	0.235	3.701	0.366	Resident.MidLat	0	0.003	1.505	1.562	1.505	0.018	0.012	0.039	0.635	0	1	0	0.057	16.5	21.5	altricial	Monogamous	Solitary	Pair
Aphelocephala_leucopsis	PASSERIFORMES	-0.673	2.557	0.06	Resident.MidLat	0	0.002	1.356	1.348	1.356	0.007	0.009	-2.982	-0.317	0	1	0	0.142	NA	NA	altricial	Monogamous	NA	NA
Aphelocephala_nigricincta	PASSERIFORMES	-0.755	2.542	-0.014	Resident.MidLat	0	0	1.306	1.321	1.306	0.003	0.007	-4.687	-1.613	0	1	0	0.173	NA	NA	altricial	NA	NA	NA
Aphelocoma_coerulescens	PASSERIFORMES	1.044	4.38	0.825	Resident.MidLat	0	0.006	1.522	1.535	1.522	0.013	0.008	-2.196	-1.194	0	1	0	0.15	17.4	18	altricial	Monogamous	Solitary	Solitary
Aphelocoma_ultramarina	PASSERIFORMES	1.298	4.855	0.833	Resident.MidLat	0	0	1.406	1.55	1.406	0.03	0.008	0.319	-2.227	1	1	0	0.204	18	25.5	altricial	Facultative	Colonial	Bonded
Aphrastura_spinicauda	PASSERIFORMES	-0.226	2.439	0.569	Resident.HighLat	0	2.865	1.353	1.419	1.353	0.044	0.02	12.214	0.185	0	1	1	0	NA	NA	altricial	Monogamous	Solitary	Pair
Aprosmictus_erythropterus	PSITTACIFORMES	1.209	4.929	0.704	Resident.MidLat	0	0	1.386	1.447	1.386	0.011	0.009	-2.272	-0.374	1	1	1	0.229	20	35	altricial	Monogamous	NA	NA
Apus_apus	APODIFORMES	-0.304	3.808	-0.229	Migrant.Long	7085.11	NA	1.251	1.334	1.551	0.083	0.013	NA	NA	0	1	0	0	19.6	42.5	altricial	Monogamous	Colonial	Aggregation
Aquila_audax	ACCIPITRIFORMES	2.725	8.117	0.59	Resident.MidLat	0	0.005	1.363	1.382	1.363	0.008	0.009	-2.908	-0.64	0	0	1	0	44.5	73.7	semialtricial	Monogamous	Solitary	Pair
Aquila_chrysaetos	ACCIPITRIFORMES	2.844	8.293	0.62	Migrant.Short	3093.21	NA	1.016	1.184	1.29	0.137	0.018	NA	NA	0	0	0	0	43	74	semialtricial	Monogamous	Solitary	Pair
Arachnothera_longirostra	PASSERIFORMES	-0.66	2.455	0.126	Resident.LowLat	0	0.008	1.614	1.676	1.614	0.019	0.013	0.473	1.183	0	1	1	0.148	NA	NA	altricial	Monogamous	Solitary	NA
Aramides_cajanea	GRUIFORMES	1.384	5.992	0.34	Resident.LowLat	0	NA	NA	NA	NA	NA	NA	NA	NA	1	1	1	0.169	24	1.5	precocial	Monogamous	NA	NA
Aramides_ypecaha	GRUIFORMES	1.589	6.533	0.279	Resident.MidLat	0	0.001	1.515	1.596	1.515	0.021	0.012	0.392	0.505	NA	NA	NA	NA	24	3.5	precocial	Monogamous	NA	NA
Aramus_guarauna	GRUIFORMES	1.946	7.131	0.329	Resident.LowLat	0	0.001	1.599	1.629	1.599	0.019	0.013	0.373	1.113	0	1	1	0.002	27	NA	precocial	Monogamous	Solitary	NA
Aratinga_finschi	PSITTACIFORMES	1.675	5.464	0.898	Resident.LowLat	0	0	1.673	1.761	1.673	0.016	0.013	0.279	1.775	1	0	1	0.035	23	50	altricial	Monogamous	NA	NA
Aratinga_solstitialis	PSITTACIFORMES	1.504	4.457	1.245	Resident.LowLat	0	0	1.649	1.698	1.649	0.012	0.013	-0.289	2.062	1	0	1	0	27.5	56	altricial	Monogamous	NA	NA
Ardea_herodias	PELECANIFORMES	2.193	7.573	0.347	Migrant.Short	4233.52	NA	1.159	1.345	1.532	0.084	0.015	NA	NA	0	1	0	0.001	28	57.25	semialtricial	Monogamous	Facultative	Solitary
Ardea_pacifica	PELECANIFORMES	1.642	6.755	0.218	Resident.MidLat	0	0.001	1.367	1.387	1.367	0.009	0.009	-2.714	-0.502	0	1	0	0.002	NA	NA	semialtricial	NA	Colonial	NA
Ardeotis_australis	OTIDIFORMES	2.466	8.035	0.373	Resident.MidLat	0	0	1.346	1.375	1.346	0.007	0.008	-3.448	-1.071	1	1	0	0.139	24	NA	precocial	NA	NA	NA
Arenaria_interpres	CHARADRIIFORMES	0.275	4.562	-0.038	Migrant.Long	7516.34	NA	1.006	1.055	1.498	0.223	0.013	NA	NA	0	1	0	0.01	22.15	9.8	precocial	Monogamous	Solitary	Aggregation
Arenaria_melanocephala	CHARADRIIFORMES	0.435	4.803	-0.002	Migrant.Short	2821.04	NA	1.025	1.246	1.224	0.143	0.02	NA	NA	0	1	0	NA	21.25	NA	precocial	Monogamous	Facultative	Bonded
Arremon_aurantiirostris	PASSERIFORMES	0.166	3.476	0.416	Resident.LowLat	0	0.001	1.697	1.73	1.697	0.015	0.013	-0.02	1.71	0	1	1	0.173	14.5	NA	altricial	NA	NA	NA
Arremon_brunneinucha	PASSERIFORMES	0.438	3.801	0.517	Resident.LowLat	0	0.008	1.602	1.646	1.602	0.016	0.012	-0.378	0.826	0	1	1	0.173	14.5	13	altricial	Monogamous	Solitary	Aggregation
Arremonops_conirostris	PASSERIFORMES	0.243	3.619	0.417	Resident.LowLat	0	0	1.618	1.663	1.618	0.015	0.012	-0.246	1.183	1	1	0	0.183	13.5	11.75	altricial	Monogamous	Solitary	NA
Arses_telescophthalmus	PASSERIFORMES	-0.478	2.639	0.212	Resident.MidLat	0	0	1.692	1.689	1.692	0.011	0.013	-0.528	2.096	0	1	1	0	NA	NA	altricial	NA	NA	NA
Artamus_cinereus	PASSERIFORMES	-0.07	3.638	0.095	Resident.MidLat	0	0	1.356	1.378	1.356	0.008	0.009	-3.06	-0.762	0	1	1	0	12.5	18	altricial	Monogamous	Facultative	Pair
Artamus_cyanopterus	PASSERIFORMES	0.014	3.57	0.214	Resident.LowLat	0	0.009	1.395	1.393	1.395	0.01	0.011	-1.768	0.461	1	1	1	0.21	15.1	17.6	altricial	Monogamous	Solitary	Aggregation
Artamus_leucorynchus	PASSERIFORMES	0.072	3.82	0.141	Resident.LowLat	0	0.001	1.477	1.503	1.477	0.01	0.011	-1.594	0.74	0	1	0	0	14	18.5	altricial	Monogamous	Solitary	Aggregation
Artamus_maximus	PASSERIFORMES	0.501	4.19	0.379	Resident.LowLat	0	0	1.666	1.656	1.666	0.011	0.015	0.008	2.882	0	1	0	0	NA	NA	altricial	NA	NA	NA
Artamus_minor	PASSERIFORMES	-0.664	2.708	-0.01	Resident.MidLat	0	0	1.346	1.378	1.346	0.007	0.008	-3.345	-0.92	0	1	0	0.049	16	18	altricial	NA	NA	NA
Artamus_personatus	PASSERIFORMES	0.046	3.597	0.232	Resident.MidLat	0	0.001	1.361	1.378	1.361	0.008	0.009	-2.94	-0.631	0	1	0	0.131	13	15	altricial	Monogamous	Facultative	Pair
Artamus_superciliosus	PASSERIFORMES	-0.003	3.669	0.145	Resident.MidLat	0	0.003	1.358	1.378	1.358	0.008	0.009	-3.015	-0.652	0	1	0	0.131	12.55	13.6	altricial	Monogamous	Facultative	Pair
Asio_flammeus	STRIGIFORMES	1.641	5.719	0.733	Migrant.Short	3112.73	NA	1.076	1.249	1.379	0.101	0.016	NA	NA	0	0	1	0	25.7	20.25	semialtricial	Monogamous	Solitary	Solitary
Asio_otus	STRIGIFORMES	1.67	5.346	0.955	Migrant.Short	2730.22	NA	1.086	1.281	1.378	0.101	0.017	NA	NA	0	0	1	0	27.25	27.5	semialtricial	Facultative	Solitary	Pair
Athene_cunicularia	STRIGIFORMES	1.317	5.015	0.765	Migrant.Short	2564.22	NA	1.265	1.35	1.44	0.044	0.011	NA	NA	0	1	0	0.002	28	44	semialtricial	Monogamous	Facultative	Solitary
Attila_spadiceus	PASSERIFORMES	0.163	3.503	0.4	Resident.LowLat	0	0	1.711	1.664	1.711	0.014	0.013	-0.167	1.732	1	1	1	0.169	18	18	altricial	Monogamous	Solitary	Aggregation
Auriparus_flaviceps	PASSERIFORMES	-0.844	1.912	0.221	Resident.MidLat	0	0.12	1.366	1.401	1.366	0.012	0.01	-1.5	-0.506	0	1	0	0.06	14	19.5	altricial	Monogamous	Solitary	Pair
Automolus_infuscatus	PASSERIFORMES	0.11	3.5	0.348	Resident.LowLat	0	0	1.712	1.683	1.712	0.013	0.013	-0.346	1.806	0	1	1	0.001	NA	NA	altricial	Monogamous	Solitary	Aggregation
Automolus_ochrolaemus	PASSERIFORMES	0.104	3.508	0.337	Resident.LowLat	0	0	1.715	1.682	1.715	0.013	0.013	-0.291	1.845	0	1	1	0.001	20	17.5	altricial	Monogamous	Solitary	Aggregation
Aviceda_subcristata	ACCIPITRIFORMES	1.545	5.882	0.554	Resident.MidLat	0	0	1.567	1.609	1.567	0.012	0.012	-0.865	1.273	0	1	1	0.002	31	33.5	semialtricial	Monogamous	Solitary	Solitary
Aythya_affinis	ANSERIFORMES	1.431	6.605	0.083	Migrant.Short	3482.42	NA	1.094	1.26	1.427	0.101	0.017	NA	NA	0	0	0	0.12	24.4	23.55	precocial	Monogamous	Facultative	Aggregation
Aythya_americana	ANSERIFORMES	1.644	6.75	0.223	Migrant.Short	2364.24	NA	1.187	1.333	1.416	0.06	0.014	NA	NA	0	0	0	0.12	24	32.75	precocial	Monogamous	Facultative	NA
Aythya_australis	ANSERIFORMES	1.589	6.709	0.188	Resident.LowLat	0	0.005	1.37	1.389	1.37	0.009	0.009	-2.649	-0.461	0	1	0	0.145	31	1	precocial	Facultative	Solitary	NA
Aythya_collaris	ANSERIFORMES	1.504	6.306	0.306	Migrant.Short	2355.77	NA	1.114	1.351	1.387	0.076	0.017	NA	NA	0	0	0	0.069	26.25	26.75	precocial	Monogamous	Facultative	NA
Aythya_valisineria	ANSERIFORMES	1.91	7.063	0.329	Migrant.Short	3058.76	NA	1.106	1.257	1.388	0.096	0.016	NA	NA	0	0	0	0.135	24.25	35.5	precocial	Monogamous	Facultative	NA
Baeolophus_bicolor	PASSERIFORMES	-0.073	3.144	0.351	Resident.MidLat	0	2.175	1.485	1.534	1.485	0.046	0.013	8.693	-4.197	0	1	1	0.153	13	16.5	altricial	Monogamous	Solitary	Bonded
Bambusicola_thoracicus	GALLIFORMES	0.642	5.403	-0.103	Resident.MidLat	0	0.102	1.553	1.481	1.553	0.038	0.01	2.768	-2.036	0	1	1	0.148	17.5	0.1	precocial	Monogamous	NA	NA
Barnardius_zonarius	PSITTACIFORMES	1.315	4.937	0.805	Resident.MidLat	0	0	1.354	1.345	1.354	0.007	0.009	-3.107	-0.566	1	0	1	0.17	20	35	altricial	Monogamous	NA	NA
Bartramia_longicauda	CHARADRIIFORMES	0.263	5.082	-0.32	Migrant.Long	8755.91	NA	1.253	1.38	1.565	0.078	0.015	NA	NA	0	1	0	0.153	23.5	16.55	precocial	Monogamous	Facultative	Aggregation
Baryphthengus_ruficapillus	CORACIIFORMES	0.984	5.147	0.367	Resident.MidLat	0	0	1.533	1.623	1.533	0.021	0.011	0.177	-0.021	1	1	1	0.065	NA	NA	altricial	NA	NA	NA
Basileuterus_culicivorus	PASSERIFORMES	-0.558	2.18	0.371	Resident.LowLat	0	0.001	1.552	1.615	1.552	0.02	0.012	0.536	0.928	1	1	1	0.065	NA	NA	altricial	NA	NA	NA
Batis_capensis	PASSERIFORMES	-0.371	2.398	0.445	Resident.MidLat	0	0.002	1.413	1.519	1.413	0.021	0.01	-0.522	-0.792	0	1	1	0	19	16	altricial	Monogamous	Solitary	NA
Biziura_lobata	ANSERIFORMES	2.128	7.586	0.275	Resident.MidLat	0	0.03	1.511	1.445	1.511	0.017	0.015	1.189	2.61	0	1	0	0.061	24	1	precocial	Polygamous	Solitary	Solitary
Bolbopsittacus_lunulatus	PSITTACIFORMES	0.975	4.205	0.845	Resident.MidLat	0	0	1.71	1.661	1.71	0.013	0.013	-0.296	1.814	1	0	1	0.17	NA	NA	altricial	Monogamous	NA	NA
Bombycilla_cedrorum	PASSERIFORMES	-0.111	3.423	0.166	Migrant.Short	2441.48	NA	1.11	1.348	1.41	0.071	0.018	NA	NA	1	1	0	0.054	13.05	16	altricial	Monogamous	Facultative	NA
Bombycilla_garrulus	PASSERIFORMES	0.167	4.054	0.114	Migrant.Short	1916.2	NA	1.029	1.192	1.204	0.157	0.021	NA	NA	1	1	1	0.076	14.5	14.5	altricial	Monogamous	Facultative	Bonded
Bonasa_umbellus	GALLIFORMES	0.9	6.302	-0.296	Resident.HighLat	0	15.455	1.143	1.342	1.143	0.074	0.021	22.198	-5.748	1	1	1	0.058	23.5	0.1	precocial	Polygamous	Solitary	NA
Botaurus_lentiginosus	PELECANIFORMES	1.464	6.54	0.15	Migrant.Short	2318.97	NA	1.193	1.376	1.409	0.058	0.014	NA	NA	0	1	0	0.002	26	10.5	semialtricial	NA	Solitary	Solitary
Botaurus_poiciloptilus	PELECANIFORMES	1.758	6.802	0.31	Resident.MidLat	0	0.059	1.555	1.56	1.555	0.015	0.015	0.91	2.56	0	1	0	0.002	25	49	semialtricial	NA	NA	NA
Brachygalba_lugubris	PICIFORMES	-0.844	2.848	-0.265	Resident.LowLat	0	0	1.649	1.664	1.649	0.016	0.012	-0.229	1.118	0	1	1	0	NA	NA	altricial	NA	NA	NA
Brachypteryx_montana	PASSERIFORMES	-0.186	2.89	0.371	Resident.MidLat	0	0.635	1.513	1.598	1.513	0.03	0.013	3.928	-0.918	0	1	0	0	NA	NA	altricial	Monogamous	Solitary	NA
Branta_bernicla	ANSERIFORMES	1.829	6.845	0.359	Migrant.Short	4117	NA	1.001	1.043	1.387	0.179	0.014	NA	NA	0	0	0	0	24	21.3	precocial	Monogamous	Colonial	NA
Branta_canadensis	ANSERIFORMES	2.397	8.064	0.289	Migrant.Short	2791.88	NA	1.077	1.267	1.35	0.099	0.017	NA	NA	1	0	0	0.135	27	2.5	precocial	Monogamous	Facultative	Aggregation
Brotogeris_jugularis	PSITTACIFORMES	0.742	4.127	0.652	Resident.LowLat	0	0	1.577	1.684	1.577	0.02	0.013	0.737	1.285	1	0	1	0.17	22	42	altricial	Monogamous	NA	NA
Bubo_virginianus	STRIGIFORMES	2.706	7.089	1.112	Resident.MidLat	0	6.224	1.344	1.417	1.344	0.042	0.015	11.862	-4.848	0	0	1	0.001	30.725	54.25	semialtricial	Monogamous	Solitary	Solitary
Bucephala_albeola	ANSERIFORMES	1.281	5.85	0.306	Migrant.Short	2296.76	NA	1.07	1.273	1.351	0.097	0.018	NA	NA	0	1	1	0.174	30	26.85	precocial	Monogamous	Solitary	Aggregation
Bucephala_islandica	ANSERIFORMES	1.792	6.839	0.326	Migrant.Short	413.882	NA	1.04	1.217	1.082	0.131	0.019	NA	NA	0	1	0	0.04	30.6	28.05	precocial	Monogamous	Solitary	Aggregation
Buceros_hydrocorax	BUCEROTIFORMES	2.833	7.244	1.157	Resident.LowLat	0	0	1.677	1.714	1.677	0.012	0.013	-0.389	1.937	1	1	1	0.185	NA	NA	altricial	NA	NA	NA
Burhinus_bistriatus	CHARADRIIFORMES	1.569	6.413	0.319	Resident.LowLat	0	0	1.525	1.617	1.525	0.018	0.012	-0.122	0.708	0	1	0	0.001	28	NA	precocial	NA	NA	Aggregation
Burhinus_grallarius	CHARADRIIFORMES	1.462	6.392	0.222	Resident.MidLat	0	0	1.4	1.425	1.4	0.012	0.01	-1.767	-0.148	0	1	1	0.061	25	NA	precocial	Monogamous	NA	NA
Buteo_buteo	ACCIPITRIFORMES	2.128	6.492	0.838	Migrant.Long	5937	NA	1.13	1.297	1.448	0.088	0.016	NA	NA	0	1	0	0.001	35.25	52.5	semialtricial	Monogamous	Solitary	Solitary
Buteo_jamaicensis	ACCIPITRIFORMES	2.178	6.841	0.711	Migrant.Short	3969.07	NA	1.111	1.304	1.494	0.091	0.015	NA	NA	0	0	1	0.001	31.75	44.75	semialtricial	Monogamous	Solitary	Solitary
Buteo_lagopus	ACCIPITRIFORMES	2.178	6.824	0.719	Migrant.Short	1150.69	NA	1.005	1.129	1.223	0.156	0.019	NA	NA	0	0	0	0	29.5	36	semialtricial	Monogamous	NA	Solitary
Buteo_lineatus	ACCIPITRIFORMES	1.974	6.29	0.783	Migrant.Short	3033.2	NA	1.291	1.524	1.409	0.072	0.012	NA	NA	0	1	0	0.001	33	42	semialtricial	Monogamous	Solitary	Solitary
Buteo_magnirostris	ACCIPITRIFORMES	1.526	5.813	0.57	Resident.LowLat	0	0.001	1.619	1.635	1.619	0.017	0.013	0.265	1.339	0	1	1	0.002	37	NA	semialtricial	Monogamous	Solitary	NA
Buteo_platypterus	ACCIPITRIFORMES	1.609	5.95	0.585	Migrant.Short	4897.49	NA	1.347	1.488	1.629	0.062	0.014	NA	NA	0	1	1	0.002	29.5	34.25	semialtricial	Monogamous	Solitary	Solitary
Buteo_regalis	ACCIPITRIFORMES	2.262	7.187	0.615	Migrant.Short	1643.23	NA	1.235	1.337	1.349	0.03	0.012	NA	NA	0	0	0	0	32.5	45	semialtricial	Monogamous	Solitary	Solitary
Buteo_swainsoni	ACCIPITRIFORMES	1.968	6.777	0.533	Migrant.Long	9233.91	NA	1.222	1.324	1.494	0.072	0.015	NA	NA	0	0	0	0.002	34.5	36.5	semialtricial	Monogamous	Solitary	Solitary
Buteogallus_anthracinus	ACCIPITRIFORMES	1.965	6.828	0.505	Migrant.Short	2365.7	NA	NA	NA	NA	NA	NA	NA	NA	0	1	0	0.002	38	43.25	semialtricial	Monogamous	NA	NA
Buteogallus_urubitinga	ACCIPITRIFORMES	2.351	7.048	0.779	Resident.LowLat	0	0	1.63	1.638	1.63	0.017	0.013	0.077	1.142	0	1	1	0.018	40	NA	semialtricial	Monogamous	Solitary	NA
Cacatua_galerita	PSITTACIFORMES	2.665	6.639	1.3	Resident.MidLat	0	0.009	1.47	1.493	1.47	0.012	0.012	-1.028	0.89	1	0	1	0.135	30	70	altricial	Monogamous	Solitary	Aggregation
Cacatua_haematuropygia	PSITTACIFORMES	2.175	5.347	1.459	Resident.LowLat	0	0	1.662	1.707	1.662	0.012	0.014	-0.258	2.211	1	0	1	0.17	NA	NA	altricial	Monogamous	NA	NA
Cacatua_leadbeateri	PSITTACIFORMES	2.086	5.858	1.107	Resident.MidLat	0	0	1.339	1.344	1.339	0.006	0.009	-3.354	-0.588	0	0	0	0.167	26.5	57.5	altricial	Monogamous	Solitary	Aggregation
Cacatua_moluccensis	PSITTACIFORMES	2.674	6.345	1.457	Resident.LowLat	0	0	1.68	1.715	1.68	0.011	0.014	-0.118	2.654	1	1	1	0.185	29	NA	altricial	Monogamous	NA	NA
Cacatua_pastinator	PSITTACIFORMES	2.397	6.466	1.12	Resident.MidLat	0	NA	NA	NA	NA	NA	NA	NA	NA	0	1	1	0.062	23.5	60	altricial	Monogamous	NA	NA
Cacatua_roseicapilla	PSITTACIFORMES	1.848	5.861	0.869	Resident.MidLat	0	0.004	1.363	1.382	1.363	0.008	0.009	-2.913	-0.643	1	0	0	0.06	23.2	52.7	altricial	Monogamous	Facultative	Aggregation
Cacatua_sanguinea	PSITTACIFORMES	2.187	6.081	1.101	Resident.MidLat	0	0.002	1.372	1.389	1.372	0.009	0.01	-2.378	-0.134	0	1	0	0.148	23.5	62	altricial	Monogamous	NA	NA
Cacatua_tenuirostris	PSITTACIFORMES	2.348	6.261	1.172	Resident.MidLat	0	0.002	1.554	1.412	1.554	0.025	0.018	3.624	4.126	0	0	0	0.12	26	54	altricial	Monogamous	NA	NA
Cacomantis_castaneiventris	CUCULIFORMES	-0.051	3.434	0.221	Resident.MidLat	0	0	1.69	1.688	1.69	0.011	0.014	-0.205	2.66	0	1	1	0	NA	NA	altricial	NA	NA	NA
Cacomantis_flabelliformis	CUCULIFORMES	0.11	3.753	0.214	Resident.LowLat	0	0.015	1.476	1.458	1.476	0.014	0.013	-0.291	1.499	0	1	1	0	13	17	altricial	NA	Solitary	NA
Cacomantis_variolosus	CUCULIFORMES	0.063	3.552	0.273	Resident.LowLat	0	0.003	1.535	1.574	1.535	0.012	0.011	-1.142	0.741	0	1	1	0	13	18	altricial	NA	NA	NA
Cairina_moschata	ANSERIFORMES	1.995	7.873	-0.011	Resident.LowLat	0	0	1.619	1.635	1.619	0.017	0.013	0.276	1.356	0	1	0	0.145	35	105	precocial	Monogamous	Solitary	Aggregation
Calamanthus_fuliginosus	PASSERIFORMES	-0.357	2.565	0.372	Resident.MidLat	0	0.15	1.596	1.517	1.596	0.016	0.016	1.731	2.702	0	1	1	0.153	NA	NA	altricial	NA	NA	NA
Calamospiza_melanocorys	PASSERIFORMES	0.14	3.597	0.325	Migrant.Short	1811.64	NA	1.29	1.361	1.349	0.03	0.012	NA	NA	0	1	0	0.173	12	8.5	altricial	Polygamous	Facultative	Aggregation
Calandrella_cinerea	PASSERIFORMES	-0.383	2.974	0.13	Resident.LowLat	0	0	1.415	1.499	1.415	0.02	0.008	-1.218	-1.56	0	1	0	0.173	14	12	altricial	Monogamous	Solitary	Aggregation
Calidris_acuminata	CHARADRIIFORMES	-0.008	4.401	-0.238	Migrant.Long	9325.83	NA	1	1.075	1.454	0.193	0.016	NA	NA	0	1	0	0.173	NA	0.1	precocial	Polygamous	Solitary	Aggregation
Calidris_alba	CHARADRIIFORMES	0.03	4.151	-0.072	Migrant.Long	8079.13	NA	1	1.013	1.487	0.238	0.013	NA	NA	0	1	0	0.019	26.25	8.55	precocial	Facultative	Solitary	Aggregation
Calidris_bairdii	CHARADRIIFORMES	-0.342	3.64	-0.179	Migrant.Long	10245.4	NA	1.001	1.067	1.376	0.161	0.013	NA	NA	0	1	0	0	20.3	20	precocial	Monogamous	Facultative	Aggregation
Calidris_canutus	CHARADRIIFORMES	0.151	4.903	-0.341	Migrant.Long	8151.95	NA	1	1.031	1.483	0.222	0.014	NA	NA	0	1	0	0.001	21.95	9.05	precocial	Monogamous	Solitary	Aggregation
Calidris_ferruginea	CHARADRIIFORMES	-0.02	4.099	-0.096	Migrant.Long	8809.56	NA	1	1.061	1.43	0.196	0.016	NA	NA	0	1	0	0.031	20.25	0.1	precocial	NA	NA	NA
Calidris_fuscicollis	CHARADRIIFORMES	-0.239	3.705	-0.111	Migrant.Long	10884.4	NA	1	1.026	1.429	0.192	0.013	NA	NA	0	1	0	0.153	21.75	8.3	precocial	Polygamous	Solitary	Solitary
Calidris_himantopus	CHARADRIIFORMES	-0.036	4.237	-0.182	Migrant.Long	8526.97	NA	1.001	1.092	1.596	0.249	0.015	NA	NA	0	1	0	0.153	20.15	14.75	precocial	Monogamous	Solitary	Aggregation
Calidris_mauri	CHARADRIIFORMES	-0.455	3.259	-0.092	Migrant.Long	5605.45	NA	1.011	1.203	1.427	0.16	0.017	NA	NA	0	1	0	0.031	21	19	precocial	Monogamous	Solitary	Aggregation
Calidris_melanotos	CHARADRIIFORMES	0.03	4.269	-0.133	Migrant.Long	8786.58	NA	1	1.067	1.539	0.259	0.015	NA	NA	0	1	0	0.128	22	0.1	precocial	NA	NA	NA
Calidris_minuta	CHARADRIIFORMES	-0.621	3.118	-0.183	Migrant.Long	8113.52	NA	1.001	1.085	1.428	0.192	0.015	NA	NA	0	1	0	0.04	20.5	0.1	precocial	Facultative	Facultative	Aggregation
Calidris_minutilla	CHARADRIIFORMES	-0.597	3.228	-0.218	Migrant.Long	6090.15	NA	1.012	1.171	1.527	0.187	0.017	NA	NA	0	1	0	0	20.5	0.1	precocial	Monogamous	Solitary	Aggregation
Calidris_pusilla	CHARADRIIFORMES	-0.614	3.271	-0.257	Migrant.Long	7370.16	NA	1.002	1.104	1.541	0.223	0.016	NA	NA	0	1	0	0	20	8.3	precocial	Monogamous	Solitary	Aggregation
Calidris_ruficollis	CHARADRIIFORMES	-0.419	3.388	-0.123	Migrant.Long	8775.88	NA	1	1.089	1.487	0.211	0.016	NA	NA	0	1	0	0.173	21.3	0.1	precocial	Monogamous	Solitary	Aggregation
Calidris_subminuta	CHARADRIIFORMES	-0.511	3.367	-0.204	Migrant.Long	6215.71	NA	1.056	1.209	1.631	0.196	0.018	NA	NA	0	1	0	0.173	NA	0.1	precocial	Monogamous	NA	NA
Calidris_tenuirostris	CHARADRIIFORMES	0.434	4.994	-0.106	Migrant.Long	7120.44	NA	1	1.103	1.609	0.255	0.017	NA	NA	1	0	0	0.073	21	0.1	precocial	Monogamous	Solitary	Aggregation
Callipepla_californica	GALLIFORMES	0.223	4.833	-0.23	Resident.HighLat	0	5.011	1.333	1.386	1.333	0.036	0.014	9.868	-4.472	0	0	0	0.115	22.5	0.1	precocial	Monogamous	Solitary	NA
Callipepla_gambelii	GALLIFORMES	0.286	5.16	-0.337	Resident.MidLat	0	1.06	1.328	1.342	1.328	0.011	0.007	-0.52	-3.923	0	0	0	0.108	22	0.1	precocial	Monogamous	Solitary	NA
Callocephalon_fimbriatum	PSITTACIFORMES	1.991	5.37	1.264	Resident.MidLat	0	0.023	1.591	1.504	1.591	0.017	0.017	1.923	3.59	1	0	1	0.177	28	54.25	altricial	Monogamous	Solitary	NA
Calyptorhynchus_baudinii	PSITTACIFORMES	2.683	6.527	1.376	Resident.MidLat	0	0	1.597	1.469	1.597	0.02	0.013	0.554	0.995	0	1	1	0.173	28	112	altricial	Monogamous	NA	NA
Calyptorhynchus_latirostris	PSITTACIFORMES	2.661	6.517	1.359	Migrant.Short	170.972	NA	1.362	1.359	1.456	0.062	0.011	NA	NA	0	1	0	0.148	28.5	73.5	altricial	Monogamous	Solitary	NA
Campephaga_phoenicea	PASSERIFORMES	0.03	3.584	0.223	Migrant.Short	1149.53	NA	NA	NA	NA	NA	NA	NA	NA	0	1	1	0	NA	NA	altricial	Monogamous	Solitary	Aggregation
Campephilus_guatemalensis	PICIFORMES	1.769	5.483	0.982	Resident.LowLat	0	0.001	1.572	1.702	1.572	0.021	0.013	0.803	0.921	1	1	1	0.065	14	35	altricial	NA	NA	Aggregation
Campylopterus_largipennis	APODIFORMES	-1.157	2.11	-0.192	Resident.LowLat	0	0	1.719	1.684	1.719	0.013	0.013	-0.349	1.624	0	1	1	0.148	NA	NA	altricial	NA	NA	NA
Campylorhamphus_pusillus	PASSERIFORMES	0.291	3.77	0.386	Resident.LowLat	0	0.001	1.682	1.675	1.682	0.014	0.013	0.051	1.875	0	1	1	0	NA	NA	altricial	Monogamous	Solitary	Solitary
Campylorhynchus_brunneicapillus	PASSERIFORMES	0.281	3.661	0.434	Resident.MidLat	0	0.172	1.365	1.403	1.365	0.012	0.01	-1.31	-0.826	0	1	0	0.064	16.5	21	altricial	Monogamous	Solitary	NA
Caprimulgus_carolinensis	CAPRIMULGIFORMES	0.3	4.695	-0.082	Migrant.Short	2232.65	NA	1.538	1.545	1.569	0.03	0.012	NA	NA	0	1	1	0.002	20	16.75	semiprecocial	NA	Solitary	NA
Caprimulgus_europaeus	CAPRIMULGIFORMES	-0.117	4.117	-0.201	Migrant.Long	6553.72	NA	1.259	1.336	1.507	0.07	0.012	NA	NA	0	1	1	0	17.5	16.5	semiprecocial	Monogamous	Solitary	Solitary
Caprimulgus_macrurus	CAPRIMULGIFORMES	0.191	4.328	-0.003	Resident.LowLat	0	0.009	1.645	1.599	1.645	0.018	0.012	0.186	0.82	0	1	1	0	21.5	1	semiprecocial	Monogamous	NA	NA
Caprimulgus_vociferus	CAPRIMULGIFORMES	-0.229	3.927	-0.216	Migrant.Short	2693.21	NA	1.368	1.503	1.554	0.052	0.013	NA	NA	0	1	1	0	19	20	semiprecocial	NA	Solitary	NA
Caracara_plancus	FALCONIFORMES	2.351	7.355	0.617	Resident.MidLat	0	0.282	1.486	1.56	1.486	0.021	0.012	1.443	-0.019	0	1	0	0.001	31.95	43.75	semialtricial	Monogamous	Colonial	Solitary
Cardellina_rubrifrons	PASSERIFORMES	-0.834	2.11	0.131	Migrant.Short	1684.42	NA	1.36	1.406	1.439	0.026	0.009	NA	NA	0	1	1	0	13	12	altricial	NA	Solitary	NA
Carduelis_carduelis	PASSERIFORMES	-0.4	2.584	0.319	Migrant.Short	2392.9	NA	1.165	1.327	1.283	0.071	0.013	NA	NA	0	0	1	0.031	12.1	14.7	altricial	Monogamous	Solitary	Bonded
Carduelis_flammea	PASSERIFORMES	-0.548	2.551	0.189	Migrant.Short	2116.56	NA	1.003	1.097	1.183	0.151	0.019	NA	NA	0	0	1	0.031	11	11.5	altricial	Monogamous	Facultative	Aggregation
Carduelis_pinus	PASSERIFORMES	-0.582	2.546	0.157	Migrant.Short	2486.95	NA	1.06	1.259	1.38	0.103	0.019	NA	NA	0	0	1	0.108	13	14.75	altricial	Monogamous	Facultative	Aggregation
Carpodacus_mexicanus	PASSERIFORMES	-0.261	2.977	0.251	Resident.MidLat	0	3.607	1.377	1.449	1.377	0.038	0.013	8.772	-4.628	1	0	0	0.142	13.53	15.25	altricial	Monogamous	Facultative	Aggregation
Carpodacus_purpureus	PASSERIFORMES	-0.119	3.201	0.275	Migrant.Short	1924.47	NA	1.101	1.336	1.437	0.093	0.019	NA	NA	1	0	1	0.142	13	14.25	altricial	NA	NA	NA
Caryothraustes_poliogaster	PASSERIFORMES	0.354	3.624	0.526	Resident.LowLat	0	0	1.669	1.743	1.669	0.014	0.013	-0.054	1.854	1	1	1	0.185	NA	NA	altricial	NA	NA	NA
Cathartes_aura	ACCIPITRIFORMES	2.208	7.23	0.539	Migrant.Short	3239.31	NA	NA	NA	NA	NA	NA	NA	NA	0	0	1	0	39	67.5	semialtricial	Monogamous	Solitary	Bonded
Catharus_fuscescens	PASSERIFORMES	-0.105	3.503	0.131	Migrant.Long	7456.16	NA	1.202	1.41	1.648	0.092	0.014	NA	NA	0	1	1	0.013	11.25	11	altricial	Monogamous	Solitary	NA
Catoptrophorus_semipalmatus	CHARADRIIFORMES	0.848	5.52	0.043	Migrant.Long	5332.42	NA	1.223	1.356	1.514	0.065	0.014	NA	NA	0	1	0	0.002	25	0.1	precocial	Monogamous	Facultative	Aggregation
Celeus_castaneus	PICIFORMES	0.875	4.691	0.495	Resident.LowLat	0	0	1.657	1.733	1.657	0.014	0.013	0.005	1.903	1	1	1	0.165	NA	NA	altricial	NA	NA	Aggregation
Centrocercus_urophasianus	GALLIFORMES	1.356	7.525	-0.466	Resident.HighLat	0	9.878	1.216	1.318	1.216	0.05	0.018	15.875	-4.604	0	0	0	0	26	0.1	precocial	NA	NA	NA
Centropus_bengalensis	CUCULIFORMES	0.811	4.762	0.396	Resident.LowLat	0	0.013	1.591	1.648	1.591	0.021	0.012	0.568	0.617	1	1	1	0.065	NA	NA	altricial	Monogamous	NA	NA
Centropus_phasianinus	CUCULIFORMES	1.438	5.764	0.506	Resident.LowLat	0	0	1.439	1.499	1.439	0.011	0.01	-2.1	-0.309	0	1	1	0.002	15	12.6	altricial	NA	NA	NA
Cercomacra_nigrescens	PASSERIFORMES	-0.205	2.725	0.44	Resident.LowLat	0	0	1.724	1.657	1.724	0.014	0.012	-0.396	1.281	0	1	1	0	NA	NA	altricial	Monogamous	Solitary	Pair
Cercomacra_tyrannina	PASSERIFORMES	-0.299	2.811	0.299	Resident.LowLat	0	0	1.666	1.697	1.666	0.012	0.013	-0.305	2.034	0	1	1	0	19	11	altricial	Monogamous	NA	NA
Cereopsis_novaehollandiae	ANSERIFORMES	2.175	8.134	0.031	Resident.LowLat	0	0.051	1.42	1.517	1.42	0.02	0.015	1.669	2.173	0	0	0	0.098	35.5	1	precocial	Monogamous	Facultative	Aggregation
Certhia_familiaris	PASSERIFORMES	-0.942	2.015	0.071	Resident.HighLat	0	12.012	1.176	1.323	1.176	0.072	0.019	20.34	-6.2	0	1	1	0.031	14.75	15.5	altricial	Monogamous	Solitary	Aggregation
Certhiaxis_cinnamomeus	PASSERIFORMES	-0.377	2.694	0.284	Resident.LowLat	0	0.001	1.558	1.614	1.558	0.02	0.013	0.544	1.033	0	1	0	0	NA	NA	altricial	Monogamous	Solitary	Aggregation
Certhionyx_niger	PASSERIFORMES	-0.892	2.389	-0.07	Resident.MidLat	0	0.001	1.339	1.348	1.339	0.007	0.008	-3.319	-0.785	0	1	0	0.148	NA	NA	altricial	NA	NA	NA
Certhionyx_variegatus	PASSERIFORMES	-0.02	3.157	0.397	Resident.MidLat	0	0	1.331	1.339	1.331	0.006	0.008	-3.638	-1.029	0	1	0	0.171	NA	NA	altricial	NA	NA	NA
Ceyx_lepidus	CORACIIFORMES	-0.482	2.961	0.038	Resident.MidLat	0	0	1.707	1.698	1.707	0.011	0.014	-0.162	2.719	0	1	1	0.002	NA	NA	altricial	NA	NA	NA
Chalcophaps_indica	COLUMBIFORMES	0.306	4.813	-0.136	Resident.LowLat	0	0.005	1.661	1.611	1.661	0.017	0.012	0.095	1.002	1	1	1	0.097	14.75	16.75	altricial	Monogamous	Solitary	NA
Chalcophaps_stephani	COLUMBIFORMES	0.049	4.673	-0.322	Resident.LowLat	0	0	1.704	1.704	1.704	0.01	0.014	-0.145	2.773	1	1	1	0.185	NA	NA	altricial	Monogamous	NA	NA
Chamaea_fasciata	PASSERIFORMES	-0.342	2.61	0.363	Resident.MidLat	0	1.306	1.491	1.447	1.491	0.022	0.012	3.317	-2.274	0	1	1	0.084	15.5	15.5	altricial	Monogamous	Solitary	Pair
Charadrius_alexandrinus	CHARADRIIFORMES	-0.117	3.61	0.062	Migrant.Short	3426.72	NA	1.304	1.36	1.429	0.041	0.009	NA	NA	0	1	0	0	26	29	precocial	Facultative	Facultative	Bonded
Charadrius_australis	CHARADRIIFORMES	0.14	4.394	-0.088	Resident.MidLat	0	0	1.36	1.338	1.36	0.01	0.01	-2.266	-0.174	0	1	1	0.148	NA	NA	precocial	NA	NA	NA
Charadrius_bicinctus	CHARADRIIFORMES	0.098	4.137	0.003	Resident.LowLat	0	1.095	1.572	1.538	1.572	0.021	0.016	4.798	1.008	1	1	0	0.165	27.25	0.1	precocial	Monogamous	Solitary	Bonded
Charadrius_falklandicus	CHARADRIIFORMES	0.154	4.256	-0.002	Migrant.Short	2581.68	NA	1.429	1.426	1.502	0.114	0.013	NA	NA	0	1	0	0	26	NA	precocial	NA	NA	NA
Charadrius_leschenaultii	CHARADRIIFORMES	0.253	4.227	0.112	Migrant.Short	4493.23	NA	1.227	1.265	1.532	0.112	0.01	NA	NA	0	1	0	0	24	15.05	precocial	NA	NA	NA
Charadrius_melodus	CHARADRIIFORMES	-0.041	3.938	-0.033	Migrant.Short	2070.76	NA	1.288	1.4	1.435	0.055	0.014	NA	NA	0	1	0	0	28	32.5	precocial	Monogamous	Facultative	Bonded
Charadrius_modestus	CHARADRIIFORMES	0.216	4.352	0.011	Migrant.Short	1696.97	NA	1.387	1.384	1.452	0.069	0.015	NA	NA	0	1	0	0.021	NA	NA	precocial	NA	NA	NA
Charadrius_mongolus	CHARADRIIFORMES	0.13	4.155	0.025	Migrant.Short	4365.07	NA	1.147	1.23	1.537	0.136	0.014	NA	NA	0	1	0	0	23	16.3	precocial	NA	NA	NA
Charadrius_pecuarius	CHARADRIIFORMES	-0.168	3.458	0.091	Resident.LowLat	0	0	1.46	1.466	1.46	0.023	0.009	-0.493	-1.431	0	1	0	0	24.75	12.55	precocial	Monogamous	Facultative	Aggregation
Charadrius_ruficapillus	CHARADRIIFORMES	-0.18	3.832	-0.117	Resident.MidLat	0	0.008	1.377	1.384	1.377	0.009	0.009	-2.742	-0.592	0	1	0	0.148	30	0.1	precocial	NA	NA	Aggregation
Charadrius_semipalmatus	CHARADRIIFORMES	-0.083	3.844	-0.026	Migrant.Long	6316.03	NA	1.013	1.133	1.512	0.195	0.015	NA	NA	0	1	0	0	24	13.3	precocial	Monogamous	Facultative	Solitary
Charadrius_tricollaris	CHARADRIIFORMES	-0.223	4.997	-0.765	Resident.LowLat	0	0	1.433	1.516	1.433	0.022	0.009	-0.552	-1.177	0	1	0	0	27.5	NA	precocial	Monogamous	Solitary	Solitary
Charadrius_vociferus	CHARADRIIFORMES	0.151	4.411	-0.085	Migrant.Short	4632.73	NA	1.166	1.351	1.564	0.096	0.014	NA	NA	0	1	0	0.057	25.1	15.05	precocial	Monogamous	Solitary	NA
Charadrius_wilsonia	CHARADRIIFORMES	0.025	4.186	-0.095	Migrant.Short	1678.87	NA	1.489	1.501	1.512	0.02	0.011	NA	NA	0	1	0	0	24.5	21	precocial	Monogamous	Facultative	Bonded
Charmosyna_papou	PSITTACIFORMES	1.231	4.29	1.057	Resident.LowLat	0	0	1.634	1.624	1.634	0.011	0.014	-0.261	2.547	1	0	1	0.18	21	49	altricial	Monogamous	NA	NA
Charmosyna_pulchella	PSITTACIFORMES	0.328	3.372	0.632	Resident.MidLat	0	0	1.695	1.688	1.695	0.011	0.015	0.071	3.006	0	0	1	0	25	60	altricial	Monogamous	NA	NA
Chelidoptera_tenebrosa	PICIFORMES	-0.136	3.729	-0.02	Resident.LowLat	0	0	1.628	1.648	1.628	0.017	0.013	0.226	1.414	0	1	1	0	NA	NA	altricial	NA	NA	NA
Chen_caerulescens	ANSERIFORMES	2.359	7.614	0.491	Migrant.Short	4090.48	NA	1.003	1.086	1.428	0.191	0.014	NA	NA	1	0	0	0.135	23.6	22.55	precocial	Monogamous	Colonial	Aggregation
Chen_rossii	ANSERIFORMES	1.887	7.619	0.016	Migrant.Short	3263.33	NA	1.003	1.163	1.35	0.135	0.014	NA	NA	0	0	0	0.063	21.9	1.5	precocial	Monogamous	Facultative	Aggregation
Chenonetta_jubata	ANSERIFORMES	1.414	6.653	0.041	Resident.LowLat	0	0.006	1.369	1.378	1.369	0.008	0.009	-2.606	-0.251	0	0	0	0	28	0.1	precocial	Monogamous	Solitary	Aggregation
Cheramoeca_leucosterna	PASSERIFORMES	-0.821	2.485	-0.05	Resident.MidLat	0	0	1.349	1.351	1.349	0.007	0.009	-3.218	-0.606	0	1	0	0	NA	NA	altricial	NA	NA	NA
Chersomanes_albofasciata	PASSERIFORMES	0.01	3.526	0.234	Resident.MidLat	0	0	1.345	1.41	1.345	0.013	0.007	-2.786	-1.8	0	1	0	0.153	12	10	altricial	Monogamous	Solitary	Bonded
Chionis_albus	CHARADRIIFORMES	1.435	6.397	0.193	Migrant.Short	1721.14	NA	1.003	1	1.326	0.171	0.008	NA	NA	0	1	0	0.045	29.9	42.5	semiprecocial	Monogamous	Solitary	NA
Chionis_minor	CHARADRIIFORMES	1.224	6.234	0.061	Resident.HighLat	0	NA	NA	NA	NA	NA	NA	NA	NA	0	1	0	0.001	29	55	semiprecocial	Monogamous	NA	NA
Chiroxiphia_linearis	PASSERIFORMES	-0.382	2.919	0.16	Resident.LowLat	0	0	1.52	1.724	1.52	0.03	0.012	1.918	0.139	1	0	1	0.024	NA	NA	altricial	Polygamous	Solitary	NA
Chlamydera_maculata	PASSERIFORMES	1.374	4.96	0.852	Resident.MidLat	0	0	1.366	1.4	1.366	0.009	0.012	-1.612	1.057	1	1	0	0.153	NA	NA	altricial	NA	NA	NA
Chlamydera_nuchalis	PASSERIFORMES	1.649	5.373	0.92	Resident.LowLat	0	0	1.386	1.474	1.386	0.013	0.007	-2.778	-1.766	1	1	1	0.186	NA	NA	altricial	NA	NA	NA
Chlidonias_hybrida	CHARADRIIFORMES	0.422	4.414	0.185	Migrant.Short	4555.33	NA	1.295	1.349	1.424	0.042	0.01	NA	NA	0	1	0	0.002	18.75	15	semiprecocial	Monogamous	Colonial	Aggregation
Chloephaga_hybrida	ANSERIFORMES	2.007	7.898	-0.012	Migrant.Short	142.564	NA	NA	NA	NA	NA	NA	NA	NA	0	0	0	0.052	30	NA	precocial	Monogamous	NA	NA
Chloephaga_poliocephala	ANSERIFORMES	1.758	6.865	0.279	Migrant.Short	855.267	NA	1.388	1.385	1.349	0.051	0.014	NA	NA	0	0	1	0.098	30	NA	precocial	Monogamous	Facultative	NA
Chloroceryle_amazona	CORACIIFORMES	0.655	4.781	0.23	Resident.LowLat	0	0	1.62	1.637	1.62	0.017	0.013	0.238	1.315	0	1	0	0.002	22	29.5	altricial	NA	NA	NA
Chloroceryle_americana	CORACIIFORMES	-0.013	3.537	0.205	Resident.LowLat	0	0.003	1.593	1.599	1.593	0.017	0.012	0.036	1.03	0	1	1	0.002	20	25.5	altricial	NA	NA	NA
Chlorophonia_cyanea	PASSERIFORMES	-0.511	2.674	0.161	Resident.LowLat	0	0	1.622	1.653	1.622	0.017	0.012	0.044	1.135	1	1	1	0.097	NA	NA	altricial	NA	NA	NA
Chloropsis_palawanensis	PASSERIFORMES	0.049	3.418	0.329	Resident.LowLat	0	0	1.683	1.734	1.683	0.013	0.014	0.222	2.668	1	0	1	0.17	NA	NA	altricial	NA	NA	NA
Chlorospingus_ophthalmicus	PASSERIFORMES	-0.013	2.883	0.548	Resident.LowLat	0	0.001	1.607	1.639	1.607	0.017	0.012	-0.124	0.83	1	1	1	0.144	14	13	altricial	Monogamous	Solitary	Bonded
Chlorospingus_pileatus	PASSERIFORMES	0.104	2.986	0.611	Resident.LowLat	0	0	1.682	1.686	1.682	0.014	0.017	1.312	3.833	1	1	1	0.073	NA	NA	altricial	NA	NA	NA
Chlorostilbon_ricordii	APODIFORMES	-2.058	1.012	-0.527	Resident.MidLat	0	0.001	1.522	1.67	1.522	0.021	0.014	1.085	1.527	0	1	1	0.148	15.5	20.5	altricial	NA	NA	NA
Chordeiles_minor	CAPRIMULGIFORMES	-0.163	4.045	-0.21	Migrant.Long	7042.39	NA	1.269	1.401	1.616	0.083	0.015	NA	NA	0	1	1	0	19	20.25	semiprecocial	Monogamous	Facultative	Aggregation
Chrysococcyx_basalis	CUCULIFORMES	-0.519	3.116	-0.081	Migrant.Short	2339.82	NA	NA	NA	NA	NA	NA	NA	NA	0	1	0	0	12	17	altricial	NA	NA	NA
Chrysococcyx_lucidus	CUCULIFORMES	-0.362	3.1	0.085	Migrant.Short	2743.94	NA	1.457	1.455	1.665	0.084	0.013	NA	NA	0	1	1	0	14	20	altricial	NA	NA	NA
Chrysococcyx_minutillus	CUCULIFORMES	-0.545	2.741	0.091	Resident.LowLat	0	0	1.58	1.51	1.58	0.012	0.011	-1.542	0.195	0	1	1	0	NA	NA	altricial	NA	NA	NA
Chrysococcyx_osculans	CUCULIFORMES	-0.315	3.332	0.01	Resident.MidLat	0	0	1.358	1.376	1.358	0.008	0.009	-2.976	-0.69	0	1	1	0.173	NA	NA	altricial	NA	NA	NA
Chrysocolaptes_lucidus	PICIFORMES	1.526	4.787	1.098	Resident.LowLat	0	0.011	1.558	1.658	1.558	0.021	0.012	0.465	0.343	0	1	1	0	14.5	25	altricial	Monogamous	Solitary	Pair
Chrysolophus_pictus	GALLIFORMES	1.224	6.018	0.169	Resident.MidLat	0	0.89	1.407	1.51	1.407	0.042	0.014	6.775	-1.57	0	1	0	0.055	22.25	0.1	precocial	Polygamous	Solitary	Solitary
Chthonicola_sagittatus	PASSERIFORMES	-0.511	2.603	0.198	Resident.LowLat	0	0.006	1.469	1.455	1.469	0.013	0.015	0.406	2.687	0	1	1	0.148	NA	NA	altricial	NA	NA	NA
Cicinnurus_regius	PASSERIFORMES	0.608	3.879	0.647	Resident.LowLat	0	0	1.714	1.71	1.714	0.011	0.015	0.06	3.025	1	1	1	0.073	17	14	altricial	Polygamous	Solitary	Aggregation
Cinclidium_leucurum	PASSERIFORMES	-0.151	3.252	0.216	Resident.MidLat	0	0.372	1.506	1.615	1.506	0.03	0.012	3.039	-0.765	1	1	1	0.073	NA	NA	altricial	Monogamous	Solitary	NA
Cinclodes_fuscus	PASSERIFORMES	-0.128	3.207	0.263	Migrant.Short	1117.94	NA	NA	NA	NA	NA	NA	NA	NA	0	1	0	0.173	NA	NA	altricial	Monogamous	Solitary	Aggregation
Cinclodes_patagonicus	PASSERIFORMES	0.214	3.974	0.203	Resident.HighLat	0	3.406	1.33	1.391	1.33	0.039	0.018	10.938	-1.467	0	1	0	0.173	NA	NA	altricial	Monogamous	Solitary	Aggregation
Cincloramphus_cruralis	PASSERIFORMES	0.186	3.761	0.286	Migrant.Short	892.926	NA	1.367	1.365	1.315	0.01	0.009	NA	NA	0	1	0	0.173	NA	NA	altricial	Polygamous	Solitary	Solitary
Cinclosoma_punctatum	PASSERIFORMES	0.726	4.614	0.385	Resident.MidLat	0	0.036	1.541	1.511	1.541	0.014	0.015	0.892	3.014	0	1	1	0.15	NA	NA	altricial	NA	NA	NA
Circus_aeruginosus	ACCIPITRIFORMES	1.668	6.343	0.452	Migrant.Short	4802.79	NA	1.234	1.341	1.429	0.051	0.012	NA	NA	0	1	0	0.001	33.25	37.5	semialtricial	Facultative	Facultative	Solitary
Circus_cyaneus	ACCIPITRIFORMES	1.519	5.769	0.585	Migrant.Short	2974.78	NA	1.098	1.274	1.397	0.106	0.017	NA	NA	0	0	0	0.001	30.5	35.75	semialtricial	Polygamous	Facultative	Solitary
Cisticola_exilis	PASSERIFORMES	-0.942	2.303	-0.075	Resident.LowLat	0	0.032	1.663	1.65	1.663	0.017	0.012	-0.109	0.592	0	1	0	0	NA	NA	altricial	Facultative	Solitary	Pair
Cisticola_fulvicapilla	PASSERIFORMES	-0.678	2.327	0.175	Resident.LowLat	0	0	1.414	1.544	1.414	0.024	0.009	-0.329	-1.392	0	1	0	0.06	13.5	14	altricial	Monogamous	Solitary	Bonded
Cladorhynchus_leucocephalus	CHARADRIIFORMES	0.486	5.399	-0.257	Resident.MidLat	0	0	1.32	1.327	1.32	0.004	0.006	-4.805	-2.23	0	1	0	0.054	20.5	4.5	precocial	NA	NA	NA
Claravis_pretiosa	COLUMBIFORMES	-0.1	4.123	-0.188	Resident.LowLat	0	0	1.631	1.646	1.631	0.017	0.013	0.269	1.399	1	1	1	0.185	14.25	11.5	altricial	Monogamous	Solitary	Aggregation
Climacteris_melanurus	PASSERIFORMES	-0.186	3.512	0.045	Resident.LowLat	0	0	1.354	1.427	1.354	0.011	0.007	-3.166	-1.757	0	1	1	0.049	NA	NA	altricial	NA	NA	NA
Climacteris_picumnus	PASSERIFORMES	0.02	3.412	0.303	Resident.MidLat	0	0.003	1.422	1.427	1.422	0.011	0.012	-0.925	1.353	0	1	1	0.06	15	15	altricial	Monogamous	Solitary	NA
Climacteris_rufus	PASSERIFORMES	0.025	3.506	0.26	Resident.LowLat	0	0	1.41	1.367	1.41	0.013	0.009	-2.156	-0.895	0	1	1	0.09	17	26	altricial	Monogamous	Solitary	NA
Clytorhynchus_pachycephaloides	PASSERIFORMES	0.049	3.726	0.167	Resident.LowLat	0	0	1.666	1.687	1.666	0.009	0.012	-1.45	1.274	0	1	1	0.023	NA	NA	altricial	NA	NA	NA
Coccothraustes_vespertinus	PASSERIFORMES	0.528	4.046	0.479	Resident.HighLat	0	13.183	1.187	1.391	1.187	0.055	0.019	17.841	-5.475	1	1	1	0.178	13	13.5	altricial	Monogamous	Facultative	Aggregation
Coccyzus_americanus	CUCULIFORMES	0.14	4.043	0.093	Migrant.Long	5916.7	NA	1.44	1.507	1.617	0.044	0.012	NA	NA	1	1	1	0.065	10	14.5	altricial	NA	NA	Aggregation
Coccyzus_erythropthalmus	CUCULIFORMES	0.036	3.979	0.023	Migrant.Long	5561.84	NA	1.332	1.458	1.652	0.074	0.014	NA	NA	1	1	1	0.063	10.5	14.5	altricial	NA	NA	NA
Coccyzus_vetula	CUCULIFORMES	0.696	4.598	0.363	Resident.LowLat	0	0	1.658	1.737	1.658	0.012	0.012	-0.81	1.289	0	1	1	0.002	NA	NA	altricial	NA	NA	NA
Coereba_flaveola	PASSERIFORMES	-0.815	2.145	0.132	Resident.LowLat	0	0	1.61	1.637	1.61	0.018	0.013	0.222	1.161	0	0	1	0.072	12.5	18	altricial	Monogamous	Solitary	Aggregation
Colaptes_auratus	PICIFORMES	1.118	5.029	0.559	Migrant.Short	2978.62	NA	1.056	1.262	1.377	0.085	0.017	NA	NA	0	1	1	0.155	11.68	26	altricial	Monogamous	Solitary	Aggregation
Colius_striatus	COLIIFORMES	0.049	3.85	0.102	Resident.LowLat	0	0	1.51	1.522	1.51	0.024	0.011	0.693	-0.093	1	0	1	0.04	13.25	17.5	altricial	Monogamous	Solitary	Bonded
Collocalia_esculenta	APODIFORMES	-1.701	1.668	-0.51	Resident.LowLat	0	0	1.7	1.699	1.7	0.012	0.014	-0.039	2.615	0	1	1	0	22.5	40.4	altricial	Monogamous	Facultative	Aggregation
Collocalia_spodiopygia	APODIFORMES	-1.419	1.915	-0.355	Resident.LowLat	0	0.001	1.62	1.665	1.62	0.012	0.012	-1.071	1.035	0	1	0	0	26.6	48	altricial	NA	NA	NA
Colluricincla_harmonica	PASSERIFORMES	0.738	4.148	0.637	Resident.MidLat	0	0.005	1.378	1.394	1.378	0.009	0.009	-2.689	-0.452	0	1	1	0.055	17.25	17.25	altricial	Monogamous	Solitary	Aggregation
Colluricincla_megarhyncha	PASSERIFORMES	0.291	3.583	0.484	Resident.LowLat	0	0	1.603	1.636	1.603	0.012	0.012	-0.853	1.33	0	1	1	0.069	19	12	altricial	NA	Solitary	NA
Colonia_colonus	PASSERIFORMES	-0.713	2.818	-0.119	Resident.LowLat	0	0	1.6	1.645	1.6	0.019	0.012	0.105	0.728	0	1	1	0	NA	NA	altricial	Monogamous	Solitary	NA
Columba_arquatrix	COLUMBIFORMES	0.875	6.215	-0.278	Resident.LowLat	0	0.001	1.461	1.531	1.461	0.022	0.011	0.328	-0.04	1	1	1	0.185	17	19	altricial	Monogamous	Solitary	NA
Columba_guinea	COLUMBIFORMES	0.693	5.927	-0.32	Resident.LowLat	0	0	1.417	1.466	1.417	0.023	0.009	-0.555	-1.506	1	0	0	0.17	15.5	21.5	altricial	Monogamous	Facultative	Aggregation
Columba_leucomela	COLUMBIFORMES	0.822	5.987	-0.219	Resident.LowLat	0	0.003	1.528	1.579	1.528	0.01	0.011	-1.548	0.831	1	0	1	0.17	19.5	21.5	altricial	Monogamous	Solitary	Aggregation
Columba_vitiensis	COLUMBIFORMES	0.803	5.94	-0.216	Resident.MidLat	0	0	1.694	1.692	1.694	0.012	0.014	0.02	2.549	1	1	1	0.185	21	18	altricial	Monogamous	NA	NA
Columbina_inca	COLUMBIFORMES	-0.294	3.75	-0.189	Resident.MidLat	0	0.171	1.418	1.489	1.418	0.018	0.01	-0.223	-0.764	1	0	1	0.17	14	15	altricial	Monogamous	Solitary	Aggregation
Columbina_minuta	COLUMBIFORMES	-0.566	3.392	-0.272	Resident.LowLat	0	0	1.563	1.618	1.563	0.02	0.013	0.539	1.064	0	0	0	0	13	13	altricial	Monogamous	Solitary	Aggregation
Columbina_passerina	COLUMBIFORMES	-0.463	3.496	-0.223	Resident.LowLat	0	0.007	1.552	1.569	1.552	0.018	0.013	0.38	1.229	1	0	0	0.181	13.5	11	altricial	Monogamous	NA	Pair
Columbina_picui	COLUMBIFORMES	-0.284	3.944	-0.279	Resident.MidLat	0	0.14	1.5	1.568	1.5	0.018	0.012	0.68	0.57	0	0	0	0	12	12.5	altricial	Monogamous	Solitary	Bonded
Columbina_talpacoti	COLUMBIFORMES	-0.298	3.852	-0.245	Resident.LowLat	0	0	1.62	1.634	1.62	0.018	0.013	0.283	1.302	0	1	0	0.173	12.25	11.75	altricial	Monogamous	Solitary	Aggregation
Conopophaga_lineata	PASSERIFORMES	-0.357	3.08	0.101	Resident.MidLat	0	0	1.523	1.616	1.523	0.023	0.012	0.57	0.215	0	1	1	0.023	14	14	altricial	Monogamous	Solitary	NA
Conopophila_albogularis	PASSERIFORMES	-0.58	2.351	0.261	Resident.LowLat	0	0	1.509	1.57	1.509	0.013	0.009	-1.914	-0.555	0	1	1	0.192	NA	NA	altricial	NA	NA	NA
Contopus_latirostris	PASSERIFORMES	-0.959	2.359	-0.122	Resident.LowLat	0	0	1.642	1.704	1.642	0.012	0.014	0.077	2.561	0	1	1	0	NA	NA	altricial	Monogamous	Solitary	NA
Copsychus_saularis	PASSERIFORMES	0.037	3.502	0.274	Resident.LowLat	0	0.084	1.513	1.596	1.513	0.025	0.011	1.041	-0.41	0	1	0	0.08	13.05	14.2	altricial	Monogamous	Solitary	NA
Coracias_garrulus	CORACIIFORMES	0.765	4.862	0.297	Migrant.Long	5563.44	NA	1.305	1.359	1.445	0.039	0.01	NA	NA	0	1	1	0.036	18	26.5	altricial	Monogamous	Solitary	Solitary
Coracina_caledonica	PASSERIFORMES	1.115	4.979	0.583	Resident.LowLat	0	0.001	1.734	1.732	1.734	0.01	0.014	-0.421	2.496	1	1	1	0.073	NA	NA	altricial	Monogamous	Solitary	NA
Coracina_maxima	PASSERIFORMES	0.788	4.903	0.297	Resident.LowLat	0	0	1.355	1.371	1.355	0.008	0.009	-2.959	-0.549	0	1	0	0.07	21	29	altricial	NA	NA	NA
Coracina_novaehollandiae	PASSERIFORMES	0.862	4.85	0.4	Migrant.Short	3928.84	NA	1.524	1.522	1.65	0.056	0.009	NA	NA	1	1	1	0.139	22.75	22.5	altricial	Monogamous	Solitary	NA
Coracina_tenuirostris	PASSERIFORMES	0.539	4.073	0.477	Migrant.Short	2532.56	NA	NA	NA	NA	NA	NA	NA	NA	0	1	1	0.073	22	28	altricial	NA	NA	NA
Coragyps_atratus	ACCIPITRIFORMES	2.431	7.489	0.628	Resident.LowLat	0	0.154	1.568	1.574	1.568	0.018	0.012	0.482	0.237	0	1	0	0.001	38.25	78.75	semialtricial	Monogamous	Solitary	Solitary
Corcorax_melanorhamphos	PASSERIFORMES	1.639	5.855	0.662	Resident.MidLat	0	0.004	1.437	1.427	1.437	0.012	0.013	-0.481	1.727	0	1	1	0.174	18.75	25.5	altricial	Monogamous	Facultative	Bonded
Cormobates_leucophaea	PASSERIFORMES	-0.192	3.107	0.251	Resident.MidLat	0	0.008	1.518	1.483	1.518	0.016	0.015	1.082	2.91	0	1	1	0	22.5	25.5	altricial	Monogamous	Solitary	NA
Corvus_albus	PASSERIFORMES	2.268	6.37	1.039	Resident.LowLat	0	0	1.488	1.488	1.488	0.022	0.009	-0.509	-1.122	0	0	0	0.154	18.5	40	altricial	Monogamous	Solitary	Aggregation
Corvus_bennetti	PASSERIFORMES	2.022	6.108	0.922	Resident.MidLat	0	0	1.332	1.35	1.332	0.006	0.008	-3.567	-0.989	1	1	0	0.146	17.6	30	altricial	NA	NA	NA
Corvus_brachyrhynchos	PASSERIFORMES	1.97	6.083	0.882	Migrant.Short	1985.2	NA	1.114	1.339	1.279	0.075	0.016	NA	NA	0	1	1	0.15	18	31.5	altricial	Monogamous	Solitary	Aggregation
Corvus_caurinus	PASSERIFORMES	2.005	5.923	0.994	Resident.HighLat	0	15.172	1.123	1.265	1.123	0.052	0.019	17.874	-5.643	1	1	0	0.15	18.1	31.7	altricial	Monogamous	Facultative	NA
Corvus_corax	PASSERIFORMES	2.671	6.958	1.145	Resident.HighLat	0	11.705	1.149	1.271	1.149	0.058	0.016	16.607	-7.275	0	0	1	0.133	20.5	42	altricial	Monogamous	Solitary	Aggregation
Corvus_corone	PASSERIFORMES	2.092	6.285	0.904	Migrant.Short	4126.68	NA	1.007	1.138	1.482	0.172	0.016	NA	NA	0	1	1	0.063	18.5	32.95	altricial	Monogamous	Solitary	Bonded
Corvus_coronoides	PASSERIFORMES	2.282	6.363	1.056	Resident.MidLat	0	0.002	1.38	1.387	1.38	0.009	0.01	-2.128	0.182	1	1	1	0.139	20	42.55	altricial	Monogamous	Solitary	Aggregation
Corvus_cryptoleucus	PASSERIFORMES	2.257	6.321	1.051	Migrant.Short	643.717	NA	NA	NA	NA	NA	NA	NA	NA	0	0	0	0.137	21	30	altricial	Monogamous	NA	NA
Corvus_dauuricus	PASSERIFORMES	1.548	5.375	0.817	Migrant.Short	1753.2	NA	1.211	1.324	1.459	0.084	0.013	NA	NA	0	1	1	0.173	NA	NA	altricial	NA	NA	NA
Corvus_frugilegus	PASSERIFORMES	2.023	6.254	0.849	Migrant.Short	3328.09	NA	1.142	1.298	1.354	0.081	0.016	NA	NA	0	1	0	0.138	17	32.75	altricial	Monogamous	Colonial	Bonded
Corvus_mellori	PASSERIFORMES	2.14	5.704	1.24	Resident.MidLat	0	0.006	1.453	1.403	1.453	0.013	0.013	-0.167	1.938	0	1	0	0.076	19.1	37.3	altricial	Monogamous	Facultative	Aggregation
Corvus_monedula	PASSERIFORMES	1.629	5.511	0.828	Migrant.Short	1918.68	NA	1.198	1.292	1.266	0.036	0.013	NA	NA	0	1	0	0.152	17.5	32.5	altricial	Monogamous	Facultative	Bonded
Corvus_moneduloides	PASSERIFORMES	1.978	5.589	1.138	Resident.MidLat	0	0	1.583	1.615	1.583	0.007	0.01	-2.37	0.394	1	1	1	0.139	NA	NA	altricial	NA	NA	NA
Corvus_orru	PASSERIFORMES	2.196	6.304	0.998	Resident.LowLat	0	0	1.4	1.439	1.4	0.008	0.009	-2.88	-0.512	1	1	1	0.149	19.25	39.85	altricial	Monogamous	Solitary	Aggregation
Corvus_ossifragus	PASSERIFORMES	1.808	5.707	0.907	Resident.MidLat	0	0.754	1.525	1.548	1.525	0.031	0.01	3.174	-3.113	1	1	0	0.15	17	28.5	altricial	Monogamous	NA	NA
Coryphistera_alaudina	PASSERIFORMES	-0.062	3.535	0.157	Resident.MidLat	0	0.002	1.447	1.529	1.447	0.019	0.013	0.441	1.137	0	1	0	0	NA	NA	altricial	Monogamous	Solitary	Bonded
Coryphospingus_cucullatus	PASSERIFORMES	-0.412	2.679	0.257	Resident.MidLat	0	0.001	1.534	1.607	1.534	0.02	0.012	0.344	0.58	NA	NA	NA	NA	NA	NA	altricial	NA	NA	NA
Corythaixoides_concolor	MUSOPHAGIFORMES	1.308	5.429	0.549	Resident.LowLat	0	0	1.404	1.553	1.404	0.025	0.009	-0.048	-1.374	1	0	0	0.09	26	33	semialtricial	Monogamous	Solitary	NA
Cossypha_caffra	PASSERIFORMES	0.033	3.384	0.33	Resident.MidLat	0	0.001	1.391	1.473	1.391	0.018	0.01	-1.087	-0.773	0	1	1	0.148	16.1	16.5	altricial	Monogamous	Solitary	NA
Coturnicops_noveboracensis	GRUIFORMES	-0.223	3.961	-0.227	Migrant.Short	2403.54	NA	1.137	1.366	1.515	0.089	0.016	NA	NA	0	1	0	0.128	17.25	18.5	precocial	Facultative	Facultative	NA
Coturnix_chinensis	GALLIFORMES	-0.528	3.215	-0.141	Resident.LowLat	0	0.003	1.57	1.573	1.57	0.022	0.011	0.284	-0.06	0	1	0	0.151	16.5	28	precocial	Monogamous	NA	Solitary
Coturnix_coturnix	GALLIFORMES	-0.151	4.211	-0.284	Migrant.Short	4556.48	NA	1.252	1.351	1.362	0.046	0.011	NA	NA	0	1	0	0.173	18.5	9.55	precocial	Facultative	Solitary	Solitary
Coturnix_pectoralis	GALLIFORMES	-0.062	4.505	-0.346	Resident.MidLat	0	0.001	1.36	1.367	1.36	0.008	0.009	-2.861	-0.368	0	1	0	0.151	19.5	0.1	precocial	Monogamous	Solitary	NA
Cracticus_nigrogularis	PASSERIFORMES	1.22	4.812	0.778	Resident.MidLat	0	0.001	1.363	1.388	1.363	0.008	0.009	-2.839	-0.585	0	1	1	0.055	21.5	29.5	altricial	Monogamous	Solitary	NA
Cracticus_quoyi	PASSERIFORMES	1.267	5.193	0.627	Resident.MidLat	0	0	1.594	1.631	1.594	0.012	0.012	-0.907	1.155	1	1	1	0.065	NA	NA	altricial	NA	Solitary	NA
Cracticus_torquatus	PASSERIFORMES	1.039	4.646	0.681	Resident.MidLat	0	0.006	1.367	1.378	1.367	0.008	0.009	-2.758	-0.421	0	1	1	0.08	21	28	altricial	Monogamous	Solitary	NA
Crateroscelis_nigrorufa	PASSERIFORMES	-0.223	2.741	0.413	Resident.LowLat	0	0	1.662	1.653	1.662	0.011	0.014	-0.112	2.733	0	1	1	0	NA	NA	altricial	Monogamous	NA	NA
Crex_crex	GRUIFORMES	0.272	4.551	-0.036	Migrant.Long	7853.79	NA	1.19	1.334	1.539	0.087	0.015	NA	NA	0	1	0	0.145	17.5	19.75	precocial	Polygamous	Solitary	Solitary
Crotophaga_ani	CUCULIFORMES	0.47	4.607	0.133	Resident.LowLat	0	0	1.615	1.637	1.615	0.017	0.013	0.204	1.313	0	1	0	0.076	15.8	7.75	altricial	Monogamous	Colonial	Bonded
Cuculus_canorus	CUCULIFORMES	0.438	4.059	0.383	Migrant.Long	7758.89	NA	1.359	1.346	1.549	0.092	0.014	NA	NA	0	1	1	0.024	12	18.5	altricial	Monogamous	NA	Solitary
Cuculus_pallidus	CUCULIFORMES	0.397	4.402	0.166	Migrant.Short	2231.5	NA	1.37	1.367	1.539	0.075	0.009	NA	NA	0	1	1	0	13	NA	altricial	NA	NA	NA
Cuculus_saturatus	CUCULIFORMES	0.434	4.284	0.263	Migrant.Short	2954.76	NA	1.481	1.567	1.669	0.041	0.012	NA	NA	1	1	1	0.065	NA	NA	altricial	NA	NA	NA
Culicicapa_helianthea	PASSERIFORMES	-1.163	2.017	-0.151	Resident.LowLat	0	0	1.67	1.696	1.67	0.012	0.014	-0.25	2.113	0	1	1	0	NA	NA	altricial	NA	NA	NA
Cyanerpes_cyaneus	PASSERIFORMES	-0.523	2.506	0.237	Resident.LowLat	0	0	1.689	1.667	1.689	0.014	0.013	-0.189	1.55	1	1	1	0.14	12.5	14	altricial	Monogamous	Solitary	Bonded
Cyanocitta_cristata	PASSERIFORMES	1.072	4.49	0.796	Migrant.Short	2316.27	NA	1.14	1.358	1.396	0.06	0.017	NA	NA	0	0	1	0.135	17	19	altricial	Monogamous	Solitary	Bonded
Cyanocitta_stelleri	PASSERIFORMES	1.194	4.743	0.789	Resident.HighLat	0	8.656	1.247	1.369	1.247	0.042	0.014	12.524	-6.294	1	1	1	0.147	16	16	altricial	Monogamous	Solitary	NA
Cyanocorax_affinis	PASSERIFORMES	1.508	5.318	0.807	Resident.LowLat	0	0.001	1.619	1.688	1.619	0.016	0.014	0.45	1.993	1	1	1	0.072	NA	NA	altricial	NA	NA	NA
Cyanoramphus_auriceps	PSITTACIFORMES	0.896	3.497	1.136	Resident.HighLat	0	4.522	1.436	1.527	1.436	0.036	0.026	14.705	3.339	1	1	1	0.153	19	40	altricial	Monogamous	NA	NA
Cyanoramphus_novaezelandiae	PSITTACIFORMES	0.811	4.078	0.747	Resident.HighLat	0	1.469	1.509	1.481	1.509	0.031	0.022	9.253	3.349	1	1	1	0.153	NA	NA	altricial	Monogamous	NA	NA
Cyanoramphus_unicolor	PSITTACIFORMES	1.393	4.468	1.128	Resident.HighLat	0	NA	NA	NA	NA	NA	NA	NA	NA	1	0	0	0.073	26	50	altricial	Monogamous	NA	NA
Cyclarhis_gujanensis	PASSERIFORMES	0.223	3.526	0.447	Resident.LowLat	0	0.001	1.604	1.631	1.604	0.018	0.013	0.305	1.211	1	1	1	0.063	NA	NA	altricial	NA	Colonial	NA
Cyclopsitta_diophthalma	PSITTACIFORMES	0.531	3.497	0.77	Resident.LowLat	0	0	1.687	1.695	1.687	0.011	0.014	-0.139	2.593	1	1	1	0.229	NA	NA	altricial	Monogamous	NA	NA
Cyclopsitta_gulielmitertii	PSITTACIFORMES	0.422	3.384	0.72	Resident.LowLat	0	0	1.696	1.692	1.696	0.01	0.014	-0.226	2.657	0	0	1	0.098	NA	NA	altricial	Monogamous	NA	NA
Cygnus_atratus	ANSERIFORMES	2.519	8.597	0.136	Resident.MidLat	0	0	1.331	1.366	1.331	0.006	0.008	-3.752	-1.27	0	0	0	0	40	0.1	precocial	Monogamous	Solitary	NA
Cygnus_buccinator	ANSERIFORMES	3.01	9.006	0.416	Migrant.Short	903.464	NA	1.095	1.252	1.173	0.108	0.021	NA	NA	0	0	1	0.098	35	0.1	precocial	Monogamous	Solitary	NA
Cygnus_columbianus	ANSERIFORMES	2.854	8.894	0.318	Migrant.Short	3661.34	NA	1.003	1.096	1.362	0.193	0.017	NA	NA	0	0	0	0.1	31.5	22	precocial	Monogamous	Solitary	NA
Cygnus_cygnus	ANSERIFORMES	2.918	8.865	0.397	Migrant.Short	2320.66	NA	1.039	1.232	1.182	0.131	0.018	NA	NA	0	0	0	0.073	35	44	precocial	Monogamous	Solitary	Aggregation
Cymbilaimus_lineatus	PASSERIFORMES	0.189	3.356	0.501	Resident.LowLat	0	0	1.711	1.681	1.711	0.013	0.013	-0.294	1.76	0	1	1	0.025	NA	NA	altricial	NA	NA	NA
Cyornis_rubeculoides	PASSERIFORMES	-0.575	2.506	0.185	Migrant.Short	1866.05	NA	1.483	1.583	1.546	0.03	0.011	NA	NA	0	1	1	0	11.5	NA	altricial	NA	NA	NA
Cyphorhinus_arada	PASSERIFORMES	-0.142	2.93	0.394	Resident.LowLat	0	0	1.723	1.677	1.723	0.012	0.013	-0.336	1.965	0	1	1	0.024	NA	NA	altricial	Monogamous	Solitary	Pair
Cyrtonyx_montezumae	GALLIFORMES	0.336	5.252	-0.332	Resident.MidLat	0	0.236	1.399	1.504	1.399	0.022	0.009	0.038	-1.968	1	1	0	0.153	25.5	0.1	precocial	NA	NA	NA
Dacelo_leachii	CORACIIFORMES	1.483	5.616	0.63	Resident.LowLat	0	0	1.394	1.462	1.394	0.011	0.008	-2.68	-1.028	0	1	1	0.002	25.5	36	altricial	NA	NA	NA
Dacelo_novaeguineae	CORACIIFORMES	1.419	5.617	0.566	Resident.MidLat	0	0.003	1.428	1.435	1.428	0.012	0.012	-0.926	1.176	0	1	1	0.002	25	35.5	altricial	Monogamous	Solitary	NA
Daphoenositta_chrysoptera	PASSERIFORMES	-0.616	2.603	0.093	Resident.MidLat	0	0.002	1.397	1.41	1.397	0.01	0.01	-2.173	-0.142	0	1	1	0	16	17.5	altricial	Monogamous	Solitary	NA
Dasyornis_brachypterus	PASSERIFORMES	0.372	3.784	0.459	Resident.MidLat	0	0.001	1.532	1.569	1.532	0.009	0.011	-1.939	0.703	0	1	1	0.208	NA	NA	altricial	NA	NA	NA
Dasyornis_broadbenti	PASSERIFORMES	0.629	4.422	0.387	Resident.MidLat	0	0.015	1.689	1.502	1.689	0.028	0.018	4.326	3.88	1	1	1	0.147	21	NA	altricial	Monogamous	Solitary	Aggregation
Dendragapus_canadensis	GALLIFORMES	0.89	6.255	-0.284	Resident.HighLat	0	19.651	1.059	1.267	1.059	0.075	0.021	23.063	-6.709	0	0	1	0.026	22.8	0.1	precocial	Polygamous	Solitary	Aggregation
Dendragapus_obscurus	GALLIFORMES	1.163	7.028	-0.399	Resident.HighLat	0	16.331	1.091	1.269	1.091	0.066	0.019	20.42	-6.45	0	0	1	0.026	26	0.1	precocial	Monogamous	Solitary	Bonded
Dendrocincla_fuliginosa	PASSERIFORMES	0.076	3.673	0.221	Resident.LowLat	0	0	1.671	1.661	1.671	0.015	0.013	-0.198	1.346	0	1	1	0.001	NA	24	altricial	Monogamous	Solitary	NA
Dendrocolaptes_certhia	PASSERIFORMES	0.574	4.199	0.447	Resident.LowLat	0	0	1.708	1.679	1.708	0.013	0.013	-0.33	1.764	0	1	1	0	NA	NA	altricial	Monogamous	Solitary	Aggregation
Dendrocygna_arcuata	ANSERIFORMES	1.553	6.593	0.211	Resident.LowLat	0	0	1.478	1.519	1.478	0.011	0.011	-1.713	0.368	0	0	0	0	29	1	precocial	Monogamous	Solitary	Aggregation
Dendrocygna_eytoni	ANSERIFORMES	1.517	6.615	0.164	Resident.LowLat	0	0.002	1.371	1.403	1.371	0.009	0.009	-2.56	-0.34	0	0	0	0.098	29	NA	precocial	Monogamous	Solitary	Aggregation
Dendroica_caerulescens	PASSERIFORMES	-0.864	2.277	0.016	Migrant.Short	2997.93	NA	1.259	1.507	1.567	0.058	0.014	NA	NA	0	1	1	0.106	12.4	9.3	altricial	Facultative	Solitary	Solitary
Dendroica_petechia	PASSERIFORMES	-0.653	2.404	0.16	Migrant.Long	5422.65	NA	1.183	1.334	1.581	0.109	0.015	NA	NA	0	1	0	0.024	11.4	9.4	altricial	Facultative	Solitary	Solitary
Dendroplex_picus	PASSERIFORMES	0.233	3.543	0.448	Resident.LowLat	0	0	1.652	1.654	1.652	0.016	0.013	0.096	1.59	0	1	1	0.054	NA	NA	altricial	Monogamous	Solitary	NA
Deroptyus_accipitrinus	PSITTACIFORMES	2.104	5.527	1.295	Resident.LowLat	0	0	1.7	1.679	1.7	0.013	0.013	-0.428	1.598	1	0	1	0.135	28	63	altricial	Monogamous	NA	NA
Dicaeum_aeruginosum	PASSERIFORMES	-0.703	2.471	0.075	Resident.LowLat	0	0	1.652	1.702	1.652	0.013	0.013	-0.203	1.878	1	1	1	0.076	NA	NA	altricial	Monogamous	Solitary	NA
Dicaeum_hirundinaceum	PASSERIFORMES	-1.022	1.386	0.315	Resident.MidLat	0	0.001	1.369	1.389	1.369	0.009	0.009	-2.692	-0.492	1	1	1	0.144	11.5	15	altricial	Monogamous	Solitary	Aggregation
Dinopium_javanense	PICIFORMES	1.099	4.702	0.713	Resident.LowLat	0	0	1.598	1.666	1.598	0.019	0.012	0.331	0.916	0	1	1	0	NA	NA	altricial	NA	NA	Pair
Drymodes_brunneopygia	PASSERIFORMES	-0.015	3.655	0.14	Resident.MidLat	0	0	1.418	1.359	1.418	0.015	0.01	-1.118	-0.011	0	1	0	0.057	NA	NA	altricial	Monogamous	Solitary	NA
Dryocopus_pileatus	PICIFORMES	1.882	5.711	0.978	Resident.HighLat	0	9.993	1.299	1.453	1.299	0.064	0.019	18.177	-5.448	0	1	1	0.073	18	26.9	altricial	Monogamous	Solitary	Solitary
Dryoscopus_cubla	PASSERIFORMES	0.201	3.273	0.557	Resident.LowLat	0	0	1.445	1.57	1.445	0.025	0.01	0.229	-1.137	0	1	1	0.075	13	17	altricial	Monogamous	Solitary	Aggregation
Ducula_aenea	COLUMBIFORMES	1.224	6.492	-0.066	Resident.LowLat	0	0.011	1.593	1.661	1.593	0.019	0.012	0.335	0.922	1	0	1	0	NA	NA	altricial	Monogamous	NA	Aggregation
Ducula_bicolor	COLUMBIFORMES	1.056	5.94	0.036	Resident.LowLat	0	0.001	1.678	1.675	1.678	0.012	0.013	-0.379	1.903	1	0	1	0	27	23	altricial	Monogamous	NA	NA
Ducula_goliath	COLUMBIFORMES	1.216	6.659	-0.16	Resident.MidLat	0	0	1.583	1.615	1.583	0.007	0.01	-2.37	0.394	1	0	1	0	NA	NA	altricial	Monogamous	NA	NA
Ducula_melanochroa	COLUMBIFORMES	1.335	6.613	-0.018	Resident.LowLat	0	0.001	1.774	1.769	1.774	0.01	0.015	0.199	3.402	1	0	1	0	NA	NA	altricial	Monogamous	NA	NA
Ducula_pacifica	COLUMBIFORMES	0.875	5.994	-0.169	Resident.LowLat	0	0.001	1.752	1.753	1.752	0.01	0.013	-0.932	1.874	1	0	1	0	NA	NA	altricial	Monogamous	NA	NA
Dulus_dominicus	PASSERIFORMES	0.24	3.863	0.287	Resident.LowLat	0	0	1.573	1.669	1.573	0.015	0.012	-0.442	1.101	1	0	0	0	NA	NA	altricial	Monogamous	Colonial	NA
Dumetella_carolinensis	PASSERIFORMES	0.107	3.643	0.268	Migrant.Short	2663.23	NA	1.318	1.438	1.543	0.056	0.014	NA	NA	1	1	0	0.066	13.15	11.5	altricial	Monogamous	Solitary	Solitary
Dysithamnus_mentalis	PASSERIFORMES	-0.35	2.417	0.457	Resident.LowLat	0	0	1.583	1.636	1.583	0.019	0.012	0.329	0.837	0	1	1	0.024	15	9	altricial	NA	NA	NA
Eclectus_roratus	PSITTACIFORMES	1.881	5.73	0.967	Resident.LowLat	0	0	1.701	1.7	1.701	0.011	0.014	-0.1	2.758	1	0	1	0.135	28.25	82.25	altricial	Monogamous	NA	NA
Egretta_novaehollandiae	PELECANIFORMES	1.361	6.349	0.142	Migrant.Short	1432.45	NA	NA	NA	NA	NA	NA	NA	NA	0	1	0	0.002	25	25	semialtricial	Monogamous	Facultative	Aggregation
Elaenia_frantzii	PASSERIFORMES	-0.503	3.068	-0.039	Resident.LowLat	0	0.001	1.602	1.658	1.602	0.014	0.012	-0.395	1.268	1	1	1	0.073	15	15.5	altricial	Monogamous	Solitary	Aggregation
Elaenia_martinica	PASSERIFORMES	-0.427	2.922	0.114	Resident.LowLat	0	0	1.61	1.665	1.61	0.012	0.012	-0.801	1.439	1	1	1	0.073	NA	NA	altricial	Monogamous	Solitary	NA
Elanus_axillaris	ACCIPITRIFORMES	1.226	5.477	0.442	Resident.LowLat	0	0.003	1.384	1.36	1.384	0.008	0.009	-2.923	-0.647	0	1	0	0.001	31.5	22.5	semialtricial	Monogamous	Facultative	Solitary
Empidonax_minimus	PASSERIFORMES	-0.961	2.349	-0.119	Migrant.Short	3808.03	NA	1.149	1.352	1.53	0.09	0.017	NA	NA	0	1	1	0.024	14	14.75	altricial	Monogamous	Solitary	NA
Enicognathus_ferrugineus	PSITTACIFORMES	1.668	5.214	1.018	Resident.HighLat	0	3.609	1.329	1.399	1.329	0.041	0.019	11.785	-1.06	0	0	1	0.108	27.2	NA	altricial	Monogamous	Colonial	NA
Enicurus_scouleri	PASSERIFORMES	-0.288	2.639	0.403	Resident.MidLat	0	2.823	1.387	1.495	1.387	0.036	0.012	7.568	-4.416	0	1	1	0.021	NA	NA	altricial	Monogamous	Solitary	NA
Entomyzon_cyanotis	PASSERIFORMES	0.875	4.668	0.507	Resident.MidLat	0	0.001	1.418	1.452	1.418	0.012	0.011	-1.396	0.341	1	1	1	0.149	16.5	23.5	altricial	Monogamous	Solitary	Aggregation
Eopsaltria_australis	PASSERIFORMES	-0.071	2.965	0.447	Resident.MidLat	0	0.007	1.487	1.478	1.487	0.014	0.014	0.368	2.404	0	1	1	0	16.1	12.6	altricial	Monogamous	Solitary	Aggregation
Eopsaltria_georgiana	PASSERIFORMES	-0.292	2.984	0.216	Resident.MidLat	0	0.002	1.564	1.491	1.564	0.014	0.011	-1.069	0.209	0	1	1	0	14	NA	altricial	NA	NA	NA
Eopsaltria_griseogularis	PASSERIFORMES	-0.192	3.083	0.263	Resident.MidLat	0	0	1.412	1.365	1.412	0.014	0.009	-1.912	-0.871	0	1	1	0.173	15	NA	altricial	Monogamous	NA	NA
Epinecrophylla_fulviventris	PASSERIFORMES	-0.729	2.324	0.126	Resident.LowLat	0	0	1.712	1.747	1.712	0.015	0.014	0.268	2.102	0	1	1	0	NA	NA	altricial	Monogamous	Solitary	NA
Epthianura_aurifrons	PASSERIFORMES	-0.892	2.327	-0.038	Resident.MidLat	0	0	1.333	1.348	1.333	0.006	0.008	-3.539	-0.928	0	1	0	0.062	12.5	10	altricial	Monogamous	Solitary	Aggregation
Epthianura_tricolor	PASSERIFORMES	-0.968	2.251	-0.075	Migrant.Short	263.638	NA	NA	NA	NA	NA	NA	NA	NA	1	1	0	0.144	13.5	11.9	altricial	Monogamous	NA	NA
Eremophila_alpestris	PASSERIFORMES	-0.174	3.277	0.18	Migrant.Short	3049.89	NA	1.018	1.146	1.403	0.15	0.016	NA	NA	0	0	0	0.097	11	13.5	altricial	Monogamous	Solitary	Aggregation
Erythrogonys_cinctus	CHARADRIIFORMES	0.049	3.912	0.07	Resident.MidLat	0	0.002	1.376	1.385	1.376	0.009	0.01	-2.488	-0.206	0	1	0	0.173	NA	NA	precocial	NA	NA	Aggregation
Erythropygia_coryphaeus	PASSERIFORMES	-0.329	3.138	0.099	Resident.MidLat	0	0.001	1.319	1.347	1.319	0.007	0.006	-4.215	-2.161	1	1	0	0.185	14.5	12	altricial	Monogamous	Solitary	NA
Erythrura_gouldiae	PASSERIFORMES	-0.693	2.565	0.036	Resident.LowLat	0	0	1.362	1.436	1.362	0.011	0.006	-3.733	-2.701	0	1	0	0.129	13	21.25	altricial	Monogamous	Facultative	Aggregation
Erythrura_trichroa	PASSERIFORMES	-0.511	2.067	0.476	Resident.LowLat	0	0	1.695	1.7	1.695	0.011	0.014	-0.101	2.798	0	0	1	0.097	13	21	altricial	Monogamous	Solitary	Aggregation
Esacus_giganteus	CHARADRIIFORMES	1.707	6.913	0.204	Resident.LowLat	0	0	1.565	1.61	1.565	0.012	0.011	-1.151	0.699	0	1	0	0	NA	NA	precocial	NA	NA	NA
Estrilda_melpoda	PASSERIFORMES	-0.904	2.128	0.051	Resident.MidLat	0	NA	NA	NA	NA	NA	NA	NA	NA	0	1	1	0.173	12	20.5	altricial	Monogamous	Solitary	NA
Eudynamys_scolopaceus	CUCULIFORMES	0.93	5.45	0.16	Migrant.Short	3065.77	NA	1.38	1.409	1.639	0.088	0.012	NA	NA	1	1	1	0.126	14.25	23.5	altricial	NA	NA	NA
Eudynamys_taitensis	CUCULIFORMES	0.642	4.369	0.427	Migrant.Long	5105.56	NA	1.582	1.579	1.74	0.075	0.018	NA	NA	0	1	1	0.002	16	29	altricial	NA	NA	NA
Eulampis_holosericeus	APODIFORMES	-1.429	1.732	-0.271	Resident.LowLat	0	0	1.619	1.686	1.619	0.013	0.014	-0.049	2.292	0	1	1	0.148	18	21	altricial	NA	NA	NA
Eulampis_jugularis	APODIFORMES	-1.136	2.322	-0.28	Resident.LowLat	0	0	1.634	1.698	1.634	0.013	0.015	0.267	2.705	0	1	1	0.148	18	18.5	altricial	NA	NA	NA
Euneornis_campestris	PASSERIFORMES	-0.361	2.782	0.253	Resident.LowLat	0	0	1.658	1.737	1.658	0.012	0.012	-0.81	1.289	0	0	1	0.034	NA	NA	altricial	NA	NA	NA
Eunymphicus_uvaeensis	PSITTACIFORMES	1.099	4.543	0.795	Resident.MidLat	0	0	1.647	1.671	1.647	0.005	0.009	-3.514	-0.443	1	0	1	0.135	NA	NA	altricial	Monogamous	NA	NA
Euphagus_carolinus	PASSERIFORMES	0.412	4.021	0.377	Migrant.Short	2879.97	NA	1.057	1.266	1.475	0.139	0.017	NA	NA	0	1	0	0.065	14	12.25	altricial	Monogamous	Solitary	Aggregation
Euphagus_cyanocephalus	PASSERIFORMES	0.374	4.227	0.233	Migrant.Short	2236.01	NA	1.181	1.355	1.411	0.06	0.014	NA	NA	0	1	1	0.166	13	13.25	altricial	Facultative	Colonial	Aggregation
Euphonia_jamaica	PASSERIFORMES	-0.447	2.78	0.168	Resident.LowLat	0	0	1.658	1.737	1.658	0.012	0.012	-0.81	1.289	1	0	0	0	NA	NA	altricial	Monogamous	Solitary	NA
Eurostopodus_argus	CAPRIMULGIFORMES	-0.02	4.277	-0.187	Resident.MidLat	0	0	1.35	1.369	1.35	0.008	0.008	-3.181	-0.899	0	1	1	0	31	30	semiprecocial	Monogamous	Solitary	Solitary
Eurostopodus_macrotis	CAPRIMULGIFORMES	0.372	5.128	-0.235	Resident.LowLat	0	0.004	1.605	1.699	1.605	0.02	0.013	0.645	1.077	0	1	1	0	NA	NA	semiprecocial	NA	NA	NA
Eurostopodus_mystacalis	CAPRIMULGIFORMES	0.223	5.136	-0.387	Migrant.Short	2819.01	NA	1.514	1.511	1.667	0.064	0.013	NA	NA	0	1	1	0	26	31	semiprecocial	Monogamous	Solitary	Solitary
Falco_berigora	FALCONIFORMES	1.859	6.305	0.661	Resident.MidLat	0	0.004	1.386	1.403	1.386	0.008	0.009	-2.716	-0.406	0	1	0	0.001	33.5	38	semialtricial	Monogamous	Solitary	Aggregation
Falco_cenchroides	FALCONIFORMES	1.147	5.118	0.546	Resident.MidLat	0	0.005	1.365	1.383	1.365	0.008	0.009	-2.857	-0.591	0	1	0	0.002	26.75	30	semialtricial	Monogamous	Facultative	Solitary
Falco_columbarius	FALCONIFORMES	1.127	5.059	0.555	Migrant.Short	3419.92	NA	1.065	1.25	1.384	0.118	0.018	NA	NA	0	1	0	0.001	30	29.5	semialtricial	Monogamous	Solitary	Solitary
Falco_eleonorae	FALCONIFORMES	1.342	5.814	0.385	Migrant.Long	6913.54	NA	1.488	1.383	1.541	0.062	0.007	NA	NA	0	1	0	0.002	29	37.5	semialtricial	Monogamous	Colonial	Aggregation
Falco_longipennis	FALCONIFORMES	1.209	5.434	0.448	Resident.MidLat	0	0.005	1.365	1.385	1.365	0.008	0.009	-2.81	-0.574	0	1	1	0.002	31.5	36.5	semialtricial	Monogamous	Solitary	Solitary
Falco_mexicanus	FALCONIFORMES	1.926	6.459	0.653	Migrant.Short	1755.58	NA	1.168	1.339	1.335	0.07	0.016	NA	NA	0	0	0	0.001	31	38.25	semialtricial	Monogamous	Solitary	Solitary
Falco_naumanni	FALCONIFORMES	1.002	4.863	0.533	Migrant.Long	6590.56	NA	1.258	1.317	1.45	0.057	0.011	NA	NA	0	1	0	0.001	28.5	27	semialtricial	Monogamous	Colonial	Solitary
Falco_peregrinus	FALCONIFORMES	1.829	6.575	0.496	Migrant.Long	5680.05	NA	1.079	1.23	1.462	0.108	0.015	NA	NA	0	0	1	0.001	30.25	38.5	semialtricial	Monogamous	Solitary	Solitary
Falco_sparverius	FALCONIFORMES	0.913	4.522	0.621	Migrant.Short	4201.62	NA	1.119	1.31	1.522	0.092	0.014	NA	NA	0	1	0	0.002	29	29	semialtricial	Monogamous	Solitary	Aggregation
Falco_subbuteo	FALCONIFORMES	1.224	5.425	0.467	Migrant.Long	6093.93	NA	1.203	1.316	1.488	0.079	0.013	NA	NA	0	1	1	0.001	29.5	31	semialtricial	Monogamous	Solitary	Solitary
Falco_subniger	FALCONIFORMES	1.869	6.573	0.538	Resident.MidLat	0	0.001	1.367	1.39	1.367	0.008	0.009	-2.692	-0.401	0	1	0	0.001	34.5	42.5	semialtricial	Monogamous	Solitary	Solitary
Falco_tinnunculus	FALCONIFORMES	1.393	5.211	0.744	Migrant.Short	3963.19	NA	1.126	1.27	1.434	0.086	0.012	NA	NA	0	0	0	0.001	28	29.5	semialtricial	Monogamous	Facultative	Solitary
Falco_vespertinus	FALCONIFORMES	0.993	4.956	0.474	Migrant.Long	8533.02	NA	1.148	1.312	1.451	0.085	0.016	NA	NA	0	1	0	0.001	23.5	28.5	semialtricial	Monogamous	Facultative	Solitary
Falcunculus_frontatus	PASSERIFORMES	0.172	3.263	0.533	Resident.MidLat	0	0.007	1.506	1.453	1.506	0.016	0.015	0.874	2.583	1	1	1	0.185	18.25	16	altricial	Monogamous	Solitary	NA
Ficedula_albicollis	PASSERIFORMES	-0.78	2.445	0.012	Migrant.Long	6773.15	NA	1.341	1.466	1.551	0.044	0.013	NA	NA	0	1	0	0.073	12.8	15.9	altricial	Facultative	Solitary	Aggregation
Formicarius_analis	PASSERIFORMES	0.3	3.992	0.28	Resident.LowLat	0	0	1.717	1.678	1.717	0.014	0.013	-0.25	1.669	0	1	1	0.023	20	17.75	altricial	Monogamous	Solitary	NA
Formicarius_colma	PASSERIFORMES	0.077	3.812	0.15	Resident.LowLat	0	0	1.696	1.678	1.696	0.014	0.013	-0.289	1.645	0	1	1	0	NA	NA	altricial	Monogamous	Solitary	NA
Forpus_passerinus	PSITTACIFORMES	0.049	2.996	0.55	Resident.LowLat	0	0	1.559	1.655	1.559	0.016	0.013	0.154	1.507	0	0	0	0.075	17.75	32.5	altricial	Monogamous	Solitary	NA
Foudia_madagascariensis	PASSERIFORMES	-0.18	3.006	0.316	Resident.MidLat	0	0	1.435	1.562	1.435	0.018	0.007	-1.907	-2.071	0	1	1	0.248	14	17.5	altricial	NA	NA	NA
Francolinus_sephaena	GALLIFORMES	0.811	5.991	-0.232	Resident.LowLat	0	0	1.407	1.519	1.407	0.023	0.011	0.457	-0.116	1	1	1	0.153	19	0.1	precocial	Monogamous	Solitary	Bonded
Fringilla_coelebs	PASSERIFORMES	-0.301	3.025	0.185	Migrant.Short	2402.7	NA	1.137	1.328	1.295	0.082	0.016	NA	NA	0	0	1	0.131	12.6	13.5	altricial	Monogamous	Solitary	Aggregation
Fulica_atra	GRUIFORMES	1.036	6.331	-0.174	Migrant.Long	5969.73	NA	1.176	1.309	1.389	0.066	0.013	NA	NA	0	1	0	0.149	22.5	30.5	precocial	Monogamous	Solitary	Solitary
Furnarius_rufus	PASSERIFORMES	0.311	3.972	0.301	Resident.MidLat	0	0.002	1.511	1.587	1.511	0.021	0.012	0.514	0.741	0	1	0	0.057	16.25	24.75	altricial	Monogamous	Solitary	Aggregation
Galbula_albirostris	PICIFORMES	-0.494	2.979	0.016	Resident.LowLat	0	0	1.678	1.709	1.678	0.011	0.014	-0.218	2.376	0	1	1	0	NA	NA	altricial	NA	NA	Pair
Galerida_cristata	PASSERIFORMES	0.122	3.409	0.407	Resident.MidLat	0	3.791	1.307	1.353	1.307	0.033	0.01	7.08	-6.033	0	1	0	0.166	12	12.25	altricial	Monogamous	Solitary	Bonded
Gallicolumba_beccarii	COLUMBIFORMES	0.049	4.5	-0.232	Resident.LowLat	0	0	1.727	1.726	1.727	0.011	0.015	0.002	2.92	1	1	1	0.185	NA	NA	altricial	Monogamous	NA	NA
Gallinago_gallinago	CHARADRIIFORMES	0.367	4.463	0.105	Migrant.Short	4381.36	NA	1.097	1.268	1.436	0.107	0.016	NA	NA	0	1	0	0.068	19	9.8	precocial	Monogamous	Solitary	Bonded
Gallinago_hardwickii	CHARADRIIFORMES	0.693	4.909	0.199	Migrant.Long	7395.92	NA	1.201	1.55	1.445	0.071	0.014	NA	NA	0	1	0	0.173	NA	NA	precocial	NA	NA	NA
Gallinago_nobilis	CHARADRIIFORMES	0.788	5.17	0.16	Resident.LowLat	0	0.002	1.624	1.614	1.624	0.013	0.011	-1.05	0.729	NA	NA	NA	NA	NA	NA	precocial	NA	NA	NA
Gallinago_undulata	CHARADRIIFORMES	1.06	5.652	0.188	Resident.LowLat	0	0	1.578	1.609	1.578	0.018	0.012	-0.24	0.477	NA	NA	NA	NA	NA	NA	precocial	NA	NA	Solitary
Gallinula_melanops	GRUIFORMES	0.531	5.366	-0.195	Resident.MidLat	0	0.179	1.48	1.568	1.48	0.023	0.015	2.449	1.586	NA	NA	NA	NA	NA	NA	precocial	NA	NA	NA
Gallinula_tenebrosa	GRUIFORMES	1.002	6.376	-0.23	Resident.MidLat	0	0.01	1.465	1.468	1.465	0.011	0.012	-0.99	1.179	1	1	0	0.147	22.5	3.5	precocial	Polygamous	Solitary	NA
Gallinula_ventralis	GRUIFORMES	0.96	5.75	0.035	Resident.MidLat	0	0.004	1.362	1.363	1.362	0.008	0.009	-2.688	-0.262	0	1	0	0.148	19.5	1.5	precocial	Monogamous	NA	NA
Gallirallus_australis	GRUIFORMES	1.599	6.736	0.185	Resident.HighLat	0	3.52	1.464	1.534	1.464	0.031	0.027	13.411	4.454	1	1	1	0.149	25.25	2.5	precocial	NA	NA	NA
Gallirallus_owstoni	GRUIFORMES	0.766	5.366	0.041	Resident.LowLat	0	NA	NA	NA	NA	NA	NA	NA	NA	0	1	1	0.002	19	1	precocial	NA	NA	NA
Gallirallus_philippensis	GRUIFORMES	0.685	5.268	0.009	Resident.LowLat	0	0.014	1.625	1.611	1.625	0.014	0.014	0.289	2.363	1	1	1	0.139	19	NA	precocial	Monogamous	NA	NA
Gavia_immer	GAVIIFORMES	2.313	8.037	0.219	Migrant.Short	1866.21	NA	1.036	1.15	1.111	0.122	0.017	NA	NA	0	1	1	0.189	28	36.8	precocial	NA	Solitary	Aggregation
Gavia_stellata	GAVIIFORMES	1.775	7.251	0.095	Migrant.Short	2145.81	NA	1.031	1.16	1.16	0.119	0.014	NA	NA	0	1	0	0.015	27	21.55	precocial	Monogamous	Facultative	NA
Geococcyx_californianus	CUCULIFORMES	1.267	5.783	0.327	Resident.MidLat	0	0.538	1.401	1.425	1.401	0.016	0.01	0.402	-1.61	0	1	0	0.076	19	19.5	altricial	Monogamous	Solitary	Solitary
Geoffroyus_geoffroyi	PSITTACIFORMES	1.308	4.879	0.83	Resident.LowLat	0	0	1.682	1.699	1.682	0.012	0.014	-0.063	2.476	1	0	1	0.135	NA	NA	altricial	Monogamous	NA	NA
Geopelia_cuneata	COLUMBIFORMES	-0.454	3.466	-0.198	Resident.MidLat	0	0	1.345	1.377	1.345	0.007	0.008	-3.174	-0.753	0	0	0	0.077	12.75	12.25	altricial	Monogamous	NA	Aggregation
Geopelia_humeralis	COLUMBIFORMES	0.281	4.801	-0.154	Resident.MidLat	0	0	1.404	1.46	1.404	0.011	0.01	-2.132	-0.262	0	0	1	0.032	15	18.5	altricial	Monogamous	Solitary	Aggregation
Geopelia_striata	COLUMBIFORMES	-0.241	3.849	-0.187	Resident.MidLat	0	0	1.671	1.653	1.671	0.014	0.013	-0.158	1.683	0	0	0	0.057	NA	NA	altricial	Monogamous	NA	Pair
Geophaps_plumifera	COLUMBIFORMES	0.179	4.565	-0.136	Resident.MidLat	0	0	1.318	1.357	1.318	0.006	0.007	-3.843	-1.322	0	0	0	0.057	16.8	7.5	altricial	Monogamous	NA	NA
Geophaps_smithii	COLUMBIFORMES	0.372	5.034	-0.19	Resident.LowLat	0	0	1.414	1.505	1.414	0.016	0.007	-2.532	-2.261	0	0	1	0	19	10	altricial	Monogamous	NA	Bonded
Geositta_cunicularia	PASSERIFORMES	0.02	3.691	0.155	Resident.MidLat	0	0.368	1.392	1.423	1.392	0.015	0.009	-0.459	-1.687	0	1	0	0.173	NA	NA	altricial	Monogamous	Solitary	NA
Geothlypis_trichas	PASSERIFORMES	-0.528	2.468	0.252	Migrant.Short	2830.58	NA	1.251	1.39	1.465	0.053	0.013	NA	NA	0	1	1	0	12	10.5	altricial	Facultative	Solitary	NA
Geotrygon_chrysia	COLUMBIFORMES	0.3	4.771	-0.119	Resident.MidLat	0	0	1.547	1.67	1.547	0.018	0.013	0.384	1.335	1	1	1	0.185	NA	NA	altricial	Monogamous	NA	NA
Geotrygon_costaricensis	COLUMBIFORMES	0.642	5.371	-0.086	Resident.LowLat	0	0	1.699	1.723	1.699	0.014	0.016	1.028	3.436	1	1	1	0.185	NA	NA	altricial	Monogamous	NA	Aggregation
Geotrygon_montana	COLUMBIFORMES	0.135	4.917	-0.364	Resident.LowLat	0	0	1.625	1.639	1.625	0.017	0.013	0.199	1.342	1	1	1	0.185	10.75	10	altricial	Monogamous	NA	NA
Gerygone_flavolateralis	PASSERIFORMES	-1.075	1.856	0.019	Resident.LowLat	0	0	1.672	1.69	1.672	0.009	0.012	-1.473	1.262	0	1	1	0	NA	NA	altricial	Monogamous	NA	NA
Gerygone_hypoxantha	PASSERIFORMES	-0.879	1.872	0.207	Resident.LowLat	0	NA	NA	NA	NA	NA	NA	NA	NA	0	1	1	0	NA	NA	altricial	NA	NA	NA
Glaucidium_gnoma	STRIGIFORMES	1.281	3.85	1.334	Resident.MidLat	0	13.692	1.148	1.326	1.148	0.062	0.02	19.556	-5.142	0	1	1	0.001	28	28	semialtricial	Monogamous	Solitary	Solitary
Glaucis_hirsutus	APODIFORMES	-1.379	1.974	-0.345	Resident.LowLat	0	0	1.683	1.662	1.683	0.014	0.013	-0.106	1.698	0	0	1	0.049	17.5	22.25	altricial	Polygamous	Solitary	NA
Glossopsitta_concinna	PSITTACIFORMES	1.096	4.08	1.03	Resident.MidLat	0	0.042	1.549	1.479	1.549	0.017	0.015	1.421	2.672	1	0	1	0.11	22.5	48	altricial	Monogamous	Solitary	NA
Glossopsitta_porphyrocephala	PSITTACIFORMES	0.578	3.823	0.646	Resident.MidLat	0	0.002	1.451	1.379	1.451	0.016	0.011	-0.599	0.344	0	0	1	0.043	19	36	altricial	Monogamous	Facultative	NA
Glossopsitta_pusilla	PSITTACIFORMES	0.462	3.587	0.653	Resident.MidLat	0	0.016	1.527	1.507	1.527	0.015	0.015	0.738	2.601	1	0	1	0.083	19	41	altricial	Monogamous	NA	NA
Glyphorynchus_spirurus	PASSERIFORMES	-0.485	2.691	0.177	Resident.LowLat	0	0	1.711	1.681	1.711	0.013	0.013	-0.319	1.811	0	1	1	0.021	NA	17	altricial	Monogamous	NA	NA
Grallaria_quitensis	PASSERIFORMES	0.777	4.376	0.559	Resident.LowLat	0	0.002	1.579	1.575	1.579	0.012	0.011	-1.467	0.341	1	1	1	0.169	NA	NA	altricial	Monogamous	Solitary	NA
Grallina_bruijni	PASSERIFORMES	0	3.512	0.232	Resident.LowLat	0	0	1.675	1.666	1.675	0.011	0.015	0.068	2.952	0	1	1	0.002	NA	NA	altricial	NA	NA	NA
Grallina_cyanoleuca	PASSERIFORMES	0.615	4.699	0.232	Resident.MidLat	0	0.001	1.37	1.39	1.37	0.009	0.009	-2.632	-0.436	0	1	0	0.043	17.5	20	altricial	Monogamous	Solitary	Aggregation
Grantiella_picta	PASSERIFORMES	-0.357	3.135	0.072	Migrant.Short	600.783	NA	NA	NA	NA	NA	NA	NA	NA	1	1	1	0.144	NA	NA	altricial	NA	NA	NA
Grus_antigone	GRUIFORMES	3.008	8.78	0.532	Migrant.Short	351.483	NA	1.567	1.671	1.546	0.04	0.009	NA	NA	0	1	0	0.145	31.9	61	precocial	Monogamous	NA	Aggregation
Grus_canadensis	GRUIFORMES	2.695	8.269	0.484	Migrant.Short	3264.22	NA	1.034	1.164	1.375	0.099	0.015	NA	NA	1	1	0	0.153	29	35.65	precocial	Monogamous	Solitary	NA
Grus_virgo	GRUIFORMES	2.342	7.696	0.43	Migrant.Short	3287.96	NA	NA	NA	NA	NA	NA	NA	NA	0	1	0	0.145	28	31	precocial	Monogamous	NA	Aggregation
Guaruba_guarouba	PSITTACIFORMES	2.012	5.269	1.335	Resident.LowLat	0	0	1.707	1.691	1.707	0.015	0.012	-0.413	1.022	1	0	1	0.035	30	49	altricial	Monogamous	NA	NA
Guira_guira	CUCULIFORMES	0.681	4.988	0.144	Resident.MidLat	0	0.001	1.514	1.595	1.514	0.02	0.012	0.515	0.812	0	1	0	0.002	12.5	15	altricial	Monogamous	Colonial	Bonded
Gymnocichla_nudiceps	PASSERIFORMES	0.058	3.489	0.302	Resident.LowLat	0	0	1.684	1.728	1.684	0.015	0.014	0.225	1.927	0	1	1	0.001	NA	NA	altricial	Monogamous	Solitary	NA
Gymnophaps_albertisii	COLUMBIFORMES	0.742	5.539	-0.073	Resident.MidLat	0	0	1.699	1.693	1.699	0.01	0.015	0.021	3.012	1	0	1	0	NA	NA	altricial	Monogamous	NA	NA
Gymnorhina_tibicen	PASSERIFORMES	1.619	5.843	0.647	Resident.MidLat	0	0.005	1.367	1.383	1.367	0.008	0.009	-2.688	-0.406	0	1	0	0.001	20.5	28	altricial	Monogamous	Solitary	Bonded
Gymnorhinus_cyanocephalus	PASSERIFORMES	1.253	4.527	0.958	Resident.MidLat	0	7.267	1.251	1.326	1.251	0.036	0.013	10.345	-6.379	0	0	1	0.108	16	21	altricial	Monogamous	Colonial	Aggregation
Habia_fuscicauda	PASSERIFORMES	0.289	3.681	0.43	Resident.LowLat	0	0	1.63	1.727	1.63	0.017	0.014	0.434	1.783	1	1	1	0.073	13	9	altricial	Monogamous	NA	NA
Haematopus_ater	CHARADRIIFORMES	1.639	6.716	0.234	Resident.HighLat	0	0.827	1.382	1.392	1.382	0.025	0.015	4.324	0.294	0	1	0	0	NA	NA	precocial	NA	NA	NA
Haematopus_bachmani	CHARADRIIFORMES	1.495	6.307	0.296	Resident.HighLat	0	9.674	1.204	1.337	1.204	0.053	0.021	17.246	-3.351	0	1	0	0	26.25	15.5	precocial	Monogamous	Solitary	NA
Haematopus_leucopodus	CHARADRIIFORMES	1.515	6.491	0.226	Migrant.Short	142.429	NA	1.374	1.372	1.249	0.063	0.016	NA	NA	0	1	0	0	NA	NA	precocial	NA	NA	NA
Haematopus_longirostris	CHARADRIIFORMES	1.459	6.377	0.226	Resident.LowLat	0	0.03	1.477	1.488	1.477	0.014	0.01	-1.178	-0.012	0	1	0	0.002	NA	NA	precocial	Monogamous	NA	NA
Haematopus_ostralegus	CHARADRIIFORMES	1.47	6.243	0.303	Migrant.Short	3618.06	NA	1.203	1.332	1.358	0.053	0.012	NA	NA	0	1	0	0.001	25.5	30	precocial	Polygamous	Solitary	Aggregation
Halcyon_smyrnensis	CORACIIFORMES	0.581	4.446	0.327	Resident.LowLat	0	0.539	1.451	1.532	1.451	0.021	0.01	1.038	-2.112	0	1	0	0.002	NA	19	altricial	Monogamous	Solitary	NA
Haliaeetus_leucocephalus	ACCIPITRIFORMES	2.886	8.383	0.616	Migrant.Short	2185.25	NA	1.076	1.282	1.324	0.095	0.019	NA	NA	0	0	1	0	35	75.25	semialtricial	Monogamous	Solitary	Solitary
Haliaeetus_leucogaster	ACCIPITRIFORMES	2.575	8.107	0.445	Resident.LowLat	0	0.007	1.557	1.556	1.557	0.014	0.012	-0.446	1.077	0	0	0	0	37.5	67.5	semialtricial	Monogamous	Solitary	Solitary
Haliastur_indus	ACCIPITRIFORMES	1.877	6.178	0.742	Resident.LowLat	0	0.016	1.524	1.562	1.524	0.019	0.011	-0.378	-0.142	0	1	1	0.001	29	52.75	semialtricial	Monogamous	Solitary	Solitary
Harpactes_ardens	TROGONIFORMES	0.718	4.658	0.354	Resident.MidLat	0	0	1.673	1.713	1.673	0.012	0.013	-0.377	1.909	0	1	1	0	NA	NA	altricial	NA	NA	NA
Harpactes_erythrocephalus	TROGONIFORMES	0.602	4.311	0.417	Resident.MidLat	0	0.237	1.523	1.63	1.523	0.026	0.012	1.898	-0.46	1	1	1	0.076	NA	NA	altricial	Monogamous	Solitary	NA
Harpagus_bidentatus	ACCIPITRIFORMES	1.322	5.235	0.662	Resident.LowLat	0	0	1.688	1.667	1.688	0.014	0.013	-0.051	1.792	0	1	1	0.002	NA	NA	semialtricial	Monogamous	Solitary	NA
Helmitheros_vermivorum	PASSERIFORMES	-0.538	2.434	0.259	Migrant.Short	2168.9	NA	1.514	1.551	1.574	0.038	0.013	NA	NA	0	1	1	0	13	9.7	altricial	Monogamous	Solitary	Solitary
Hemiphaga_novaeseelandiae	COLUMBIFORMES	1.047	6.434	-0.213	Resident.HighLat	0	2.251	1.592	1.594	1.592	0.026	0.02	8.726	1.693	1	0	1	0	29	41	altricial	Monogamous	Solitary	Aggregation
Hemithraupis_guira	PASSERIFORMES	-0.63	2.464	0.152	Resident.LowLat	0	0	1.628	1.648	1.628	0.018	0.012	0.138	1.022	1	1	1	0.185	NA	NA	altricial	NA	NA	NA
Hemitriccus_margaritaceiventer	PASSERIFORMES	-0.799	2.044	0.199	Resident.LowLat	0	0	1.518	1.609	1.518	0.022	0.013	1.114	1.127	0	1	0	0	NA	NA	altricial	Monogamous	Solitary	NA
Henicophaps_albifrons	COLUMBIFORMES	0.742	5.561	-0.084	Resident.MidLat	0	0	1.678	1.68	1.678	0.01	0.014	-0.151	2.754	1	1	1	0.073	NA	NA	altricial	Monogamous	NA	NA
Henicorhina_leucosticta	PASSERIFORMES	-0.242	2.631	0.452	Resident.LowLat	0	0	1.674	1.713	1.674	0.012	0.014	-0.039	2.336	0	1	1	0	18	NA	altricial	Monogamous	Solitary	NA
Herpetotheres_cachinnans	FALCONIFORMES	1.96	6.413	0.71	Resident.LowLat	0	0	1.631	1.64	1.631	0.017	0.013	0.287	1.363	0	0	1	0.001	NA	NA	semialtricial	Monogamous	Solitary	NA
Heteromyias_albispecularis	PASSERIFORMES	0.049	3.651	0.206	Resident.LowLat	0	0	1.651	1.642	1.651	0.011	0.014	-0.063	2.78	0	1	1	0	NA	NA	altricial	NA	NA	NA
Heteroscelus_brevipes	CHARADRIIFORMES	0.279	4.838	-0.177	Migrant.Long	7273.48	NA	1.003	1.124	1.627	0.253	0.017	NA	NA	0	1	0	0.001	NA	NA	precocial	Monogamous	Solitary	Aggregation
Heteroscelus_incanus	CHARADRIIFORMES	0.256	4.755	-0.156	Migrant.Long	6539.7	NA	1.008	1.134	1.411	0.158	0.015	NA	NA	0	1	0	0.001	24	0.1	precocial	NA	NA	NA
Hieraaetus_morphnoides	ACCIPITRIFORMES	2.122	7.262	0.436	Resident.LowLat	0	0.001	1.386	1.361	1.386	0.008	0.009	-2.879	-0.633	0	1	1	0.001	37	60	semialtricial	Monogamous	Solitary	Solitary
Hirundapus_caudacutus	APODIFORMES	0.256	4.538	-0.045	Migrant.Long	8245.9	NA	1.141	1.314	1.457	0.092	0.016	NA	NA	0	1	1	0	40	41	altricial	NA	NA	NA
Hirundo_ariel	PASSERIFORMES	-0.968	2.351	-0.127	Resident.MidLat	0	0.002	1.373	1.391	1.373	0.009	0.01	-2.349	-0.162	0	1	0	0	13.7	22.1	altricial	NA	NA	NA
Hirundo_neoxena	PASSERIFORMES	-0.75	2.591	-0.034	Migrant.Short	1138.68	NA	NA	NA	NA	NA	NA	NA	NA	0	1	0	0	15.85	20.25	altricial	Monogamous	Facultative	Aggregation
Hirundo_rustica	PASSERIFORMES	-0.598	2.735	0.041	Migrant.Long	6512.85	NA	1.249	1.358	1.535	0.08	0.013	NA	NA	0	1	0	0.024	15	20.4	altricial	Monogamous	Facultative	Aggregation
Histrionicus_histrionicus	ANSERIFORMES	1.582	6.352	0.361	Migrant.Short	800.342	NA	1.038	1.192	1.068	0.146	0.014	NA	NA	0	1	0	0.001	28	20.05	precocial	Monogamous	Solitary	NA
Hylacola_pyrrhopygia	PASSERIFORMES	0.03	2.991	0.534	Resident.MidLat	0	0.01	1.532	1.457	1.532	0.017	0.016	1.593	3.17	0	1	1	0.173	NA	NA	altricial	NA	NA	NA
Hylocichla_mustelina	PASSERIFORMES	0.243	3.669	0.391	Migrant.Short	2790.04	NA	1.41	1.525	1.602	0.051	0.013	NA	NA	0	1	0	0.073	13.365	12.25	altricial	Monogamous	Solitary	Solitary
Hylophylax_naevius	PASSERIFORMES	-0.543	2.526	0.207	Resident.LowLat	0	0	1.719	1.685	1.719	0.012	0.013	-0.357	1.882	0	1	1	0	NA	11	altricial	Monogamous	Solitary	NA
Hymenops_perspicillatus	PASSERIFORMES	-0.281	3.141	0.144	Migrant.Short	1660.08	NA	NA	NA	NA	NA	NA	NA	NA	0	1	0	0	14	15.5	altricial	Monogamous	Solitary	Solitary
Hypocnemis_cantator	PASSERIFORMES	-0.515	2.303	0.351	Resident.LowLat	0	0	1.647	1.709	1.647	0.013	0.014	0.008	2.122	0	1	1	0	NA	NA	altricial	Monogamous	Solitary	NA
Hypothymis_azurea	PASSERIFORMES	-0.673	2.321	0.183	Resident.LowLat	0	0.029	1.55	1.627	1.55	0.021	0.012	0.398	0.28	0	1	1	0	12	10	altricial	Monogamous	Solitary	Aggregation
Icterus_galbula	PASSERIFORMES	0.109	3.505	0.344	Migrant.Short	3131.83	NA	1.326	1.423	1.527	0.053	0.013	NA	NA	0	1	1	0.064	13	13	altricial	Monogamous	Solitary	Bonded
Icterus_spurius	PASSERIFORMES	-0.142	3.091	0.309	Migrant.Short	2669.03	NA	1.43	1.484	1.563	0.044	0.013	NA	NA	0	1	0	0.151	13	12.5	altricial	Monogamous	Facultative	Aggregation
Ifrita_kowaldi	PASSERIFORMES	0.223	3.332	0.548	Resident.LowLat	0	0	1.63	1.616	1.63	0.011	0.014	-0.321	2.442	0	1	1	0.024	NA	NA	altricial	NA	NA	NA
Irena_puella	PASSERIFORMES	0.309	4.196	0.184	Resident.LowLat	0	0.003	1.609	1.673	1.609	0.018	0.013	0.425	1.216	1	0	1	0.053	NA	NA	altricial	Monogamous	Solitary	NA
Iridosornis_rufivertex	PASSERIFORMES	0.281	3.102	0.727	Resident.LowLat	0	0.002	1.617	1.607	1.617	0.013	0.012	-0.883	1.045	0	1	1	0.173	NA	NA	altricial	NA	NA	NA
Ixobrychus_minutus	PELECANIFORMES	0.501	4.06	0.445	Migrant.Long	7305.75	NA	1.284	1.352	1.59	0.086	0.011	NA	NA	0	1	0	0.001	18	27.5	semialtricial	Monogamous	Solitary	Solitary
Ixos_philippinus	PASSERIFORMES	0.111	3.608	0.291	Resident.LowLat	0	0	1.664	1.709	1.664	0.013	0.013	-0.309	1.848	1	1	1	0.065	NA	NA	altricial	Monogamous	Solitary	NA
Jacamerops_aureus	PICIFORMES	0.14	4.253	-0.015	Resident.LowLat	0	0	1.719	1.682	1.719	0.012	0.013	-0.33	1.94	0	1	1	0.001	NA	NA	altricial	NA	NA	Aggregation
Jacana_spinosa	CHARADRIIFORMES	0.335	4.77	-0.084	Resident.LowLat	0	0	1.566	1.698	1.566	0.021	0.013	0.812	1.038	0	1	0	0.054	28	17.55	precocial	Polygamous	Solitary	NA
Junco_hyemalis	PASSERIFORMES	-0.159	2.946	0.369	Migrant.Short	2391.58	NA	1.049	1.255	1.371	0.108	0.019	NA	NA	0	1	1	0.173	12.145	11.5	altricial	Monogamous	Solitary	Aggregation
Jynx_torquilla	PICIFORMES	-0.059	3.316	0.274	Migrant.Short	4269.72	NA	1.183	1.335	1.438	0.083	0.015	NA	NA	0	1	1	0.023	12.8	20.5	altricial	Monogamous	Solitary	Pair
Lagopus_lagopus	GALLIFORMES	0.868	6.13	-0.243	Migrant.Short	1552.66	NA	1.001	1.079	1.037	0.165	0.019	NA	NA	0	0	1	0.017	22.1	6.3	precocial	Monogamous	Solitary	Aggregation
Lagopus_muta	GALLIFORMES	0.916	6.162	-0.21	Resident.HighLat	0	19.554	1.019	1.118	1.019	0.067	0.015	19.37	-9.803	1	0	0	0.109	21.5	0.1	precocial	Monogamous	Solitary	Bonded
Lalage_sueurii	PASSERIFORMES	-0.111	2.939	0.42	Resident.LowLat	0	0	1.616	1.696	1.616	0.016	0.013	0.083	1.504	0	1	1	0	14	12	altricial	Monogamous	Solitary	NA
Lanius_collurio	PASSERIFORMES	-0.02	3.374	0.283	Migrant.Long	7481.98	NA	1.253	1.371	1.505	0.06	0.014	NA	NA	0	1	0	0.001	14	14.25	altricial	Monogamous	Solitary	Solitary
Lanius_cristatus	PASSERIFORMES	0.045	3.392	0.338	Migrant.Short	4571.84	NA	1.112	1.247	1.507	0.132	0.015	NA	NA	0	1	1	0.001	13	14.5	altricial	NA	NA	NA
Lanius_ludovicianus	PASSERIFORMES	0.336	4.025	0.299	Migrant.Short	2365.35	NA	1.277	1.399	1.477	0.051	0.012	NA	NA	0	1	0	0.001	15.5	19	altricial	Monogamous	Solitary	Solitary
Lanius_senator	PASSERIFORMES	0.025	3.323	0.354	Migrant.Short	3153.1	NA	1.44	1.404	1.399	0.02	0.008	NA	NA	0	1	0	0.001	15.65	18.6	altricial	Monogamous	Solitary	NA
Larus_argentatus	CHARADRIIFORMES	1.951	6.924	0.443	Migrant.Short	2323.91	NA	1.091	1.256	1.438	0.121	0.017	NA	NA	0	1	0	0.018	28.5	22.25	semiprecocial	Monogamous	Colonial	Aggregation
Larus_atricilla	CHARADRIIFORMES	1.147	5.79	0.204	Migrant.Short	3277.61	NA	1.273	1.391	1.48	0.042	0.01	NA	NA	0	1	0	0.002	24	32	semiprecocial	Monogamous	Colonial	NA
Larus_californicus	CHARADRIIFORMES	1.623	6.541	0.308	Migrant.Short	2502.33	NA	1.16	1.326	1.376	0.058	0.015	NA	NA	1	1	0	0.15	25	NA	semiprecocial	Monogamous	Colonial	Aggregation
Larus_canus	CHARADRIIFORMES	1.447	5.946	0.424	Migrant.Short	1152.41	NA	1.044	1.201	1.368	0.138	0.017	NA	NA	0	1	0	0.116	25.2	33	semiprecocial	Monogamous	Colonial	NA
Larus_delawarensis	CHARADRIIFORMES	1.518	6.288	0.328	Migrant.Short	2223.66	NA	1.158	1.361	1.418	0.06	0.015	NA	NA	0	1	0	0.138	25.9	1	semiprecocial	Monogamous	Colonial	NA
Larus_fuscus	CHARADRIIFORMES	1.772	6.715	0.367	Migrant.Short	4395.87	NA	1.228	1.354	1.42	0.077	0.013	NA	NA	0	1	0	0.018	25.5	32	semiprecocial	Monogamous	Colonial	NA
Larus_hartlaubii	CHARADRIIFORMES	1.122	5.604	0.274	Resident.MidLat	0	0.003	1.353	1.315	1.353	0.009	0.005	-4.486	-3.138	0	1	0	0.002	NA	NA	semiprecocial	Monogamous	Colonial	NA
Larus_maculipennis	CHARADRIIFORMES	1.194	5.72	0.285	Migrant.Short	2237.43	NA	NA	NA	NA	NA	NA	NA	NA	0	1	0	0.001	NA	NA	semiprecocial	Monogamous	Facultative	NA
Larus_minutus	CHARADRIIFORMES	0.531	4.783	0.104	Migrant.Short	1107.02	NA	1.168	1.354	1.374	0.091	0.015	NA	NA	0	1	0	0.001	22	22.5	semiprecocial	Monogamous	Facultative	NA
Larus_novaehollandiae	CHARADRIIFORMES	1.099	5.676	0.214	Migrant.Short	428.017	NA	NA	NA	NA	NA	NA	NA	NA	0	1	0	0.15	24	35	semiprecocial	Monogamous	Colonial	Aggregation
Larus_philadelphia	CHARADRIIFORMES	0.833	5.454	0.061	Migrant.Short	3397.11	NA	1.054	1.242	1.447	0.13	0.017	NA	NA	0	1	1	0.002	23.5	NA	semiprecocial	Monogamous	Facultative	Aggregation
Larus_pipixcan	CHARADRIIFORMES	0.926	5.712	0.022	Migrant.Long	8264.87	NA	1.17	1.345	1.419	0.06	0.017	NA	NA	0	1	0	0.113	24	39	semiprecocial	Monogamous	Colonial	NA
Larus_thayeri	CHARADRIIFORMES	1.841	6.903	0.342	Migrant.Short	3075.36	NA	1	1.01	1.207	0.124	0.015	NA	NA	0	1	0	0.001	26	NA	semiprecocial	Monogamous	Facultative	NA
Laterallus_albigularis	GRUIFORMES	0.037	3.733	0.151	Resident.LowLat	0	0	1.679	1.717	1.679	0.016	0.013	0.315	1.654	0	1	1	0.148	NA	NA	precocial	NA	NA	NA
Lathamus_discolor	PSITTACIFORMES	0.881	4.046	0.832	Migrant.Short	787.003	NA	NA	NA	NA	NA	NA	NA	NA	1	1	1	0.229	22.5	42	altricial	Monogamous	Facultative	NA
Leipoa_ocellata	GALLIFORMES	1.411	7.197	-0.241	Resident.MidLat	0	0	1.395	1.355	1.395	0.012	0.01	-1.786	-0.043	1	1	0	0.153	66.5	0.01	precocial	NA	NA	NA
Lepidocolaptes_affinis	PASSERIFORMES	0.133	3.366	0.441	Resident.LowLat	0	0	1.564	1.678	1.564	0.02	0.012	0.362	0.681	0	1	1	0	17	19	altricial	Monogamous	Solitary	Aggregation
Lepidocolaptes_souleyetii	PASSERIFORMES	0	3.314	0.334	Resident.LowLat	0	0	1.606	1.672	1.606	0.017	0.013	0.309	1.383	0	1	1	0.024	15	19	altricial	Monogamous	Solitary	Aggregation
Leptoptilos_dubius	CICONIIFORMES	3.512	8.917	0.964	Migrant.Short	1424.16	NA	1.521	1.501	1.508	0.017	0.011	NA	NA	0	1	0	0.001	NA	NA	semialtricial	Monogamous	Colonial	Aggregation
Leptotila_cassini	COLUMBIFORMES	0.262	5.263	-0.411	Resident.LowLat	0	0	1.69	1.741	1.69	0.014	0.013	-0.134	1.879	0	1	1	0.173	NA	NA	altricial	Monogamous	NA	NA
Leptotila_jamaicensis	COLUMBIFORMES	0.306	5.107	-0.289	Resident.LowLat	0	0	1.613	1.735	1.613	0.017	0.014	0.894	2.265	0	1	1	0.153	NA	NA	altricial	Monogamous	NA	NA
Leptotila_plumbeiceps	COLUMBIFORMES	0.235	4.977	-0.296	Resident.LowLat	0	0	1.644	1.721	1.644	0.015	0.013	-0.036	1.69	0	0	1	0	NA	NA	altricial	Monogamous	NA	NA
Leptotila_rufaxilla	COLUMBIFORMES	0.243	4.945	-0.271	Resident.LowLat	0	0	1.625	1.649	1.625	0.017	0.013	0.064	1.272	1	1	1	0.185	12	12.5	altricial	Monogamous	Solitary	NA
Leptotila_verreauxi	COLUMBIFORMES	0.354	5.039	-0.209	Resident.LowLat	0	0.002	1.613	1.625	1.613	0.018	0.013	0.243	1.205	1	1	0	0.185	14	13.5	altricial	Monogamous	Solitary	NA
Leucopternis_albicollis	ACCIPITRIFORMES	2.098	6.413	0.848	Resident.LowLat	0	0.001	1.691	1.671	1.691	0.014	0.013	-0.173	1.615	0	1	1	0.002	NA	NA	semialtricial	Monogamous	Solitary	NA
Leucosarcia_melanoleuca	COLUMBIFORMES	0.87	6.126	-0.238	Resident.MidLat	0	0.015	1.504	1.528	1.504	0.011	0.014	-0.347	2.112	1	1	1	0.153	17.5	18.5	altricial	Monogamous	NA	Solitary
Lewinia_pectoralis	GRUIFORMES	0.272	4.342	0.071	Resident.MidLat	0	0.037	1.544	1.564	1.544	0.015	0.015	0.669	2.447	0	1	1	0.053	19.5	NA	precocial	NA	NA	NA
Lichenostomus_chrysops	PASSERIFORMES	-0.32	2.876	0.245	Resident.MidLat	0	0.005	1.471	1.457	1.471	0.014	0.014	0.088	1.958	1	1	1	0.229	13.8	13.5	altricial	NA	NA	NA
Lichenostomus_cratitius	PASSERIFORMES	-0.086	3.025	0.4	Resident.MidLat	0	0.001	1.458	1.373	1.458	0.019	0.012	0.148	0.756	0	1	1	0.191	13.5	NA	altricial	NA	NA	NA
Lichenostomus_flavescens	PASSERIFORMES	-0.661	2.552	0.075	Resident.LowLat	0	0	1.366	1.444	1.366	0.011	0.007	-3.016	-1.744	0	1	1	0.253	11	14	altricial	NA	NA	NA
Lichenostomus_flavus	PASSERIFORMES	-0.35	3.047	0.125	Resident.LowLat	0	0	1.42	1.518	1.42	0.013	0.008	-2.442	-1.504	1	1	1	0.144	16	13.2	altricial	NA	NA	NA
Lichenostomus_frenatus	PASSERIFORMES	0.039	3.401	0.328	Resident.MidLat	0	0	1.475	1.578	1.475	0.015	0.01	-1.6	-0.581	1	1	1	0.144	NA	NA	altricial	NA	NA	NA
Lichenostomus_hindwoodi	PASSERIFORMES	-0.113	3.205	0.279	Resident.MidLat	0	0	1.512	1.63	1.512	0.016	0.011	-0.774	0.334	1	1	1	0.138	NA	NA	altricial	NA	NA	NA
Lichenostomus_keartlandi	PASSERIFORMES	-0.378	2.757	0.249	Resident.MidLat	0	0	1.319	1.353	1.319	0.005	0.007	-3.972	-1.297	0	1	0	0.151	NA	NA	altricial	NA	NA	NA
Lichenostomus_leucotis	PASSERIFORMES	-0.124	3.119	0.314	Resident.MidLat	0	0.004	1.449	1.42	1.449	0.014	0.012	-0.433	1.301	0	1	1	0.135	NA	NA	altricial	NA	Solitary	NA
Lichenostomus_melanops	PASSERIFORMES	-0.041	2.986	0.466	Resident.MidLat	0	0.01	1.516	1.488	1.516	0.015	0.015	0.857	2.845	0	1	1	0.151	14	15	altricial	Monogamous	Solitary	Aggregation
Lichenostomus_ornatus	PASSERIFORMES	-0.274	2.957	0.248	Resident.MidLat	0	0	1.43	1.37	1.43	0.015	0.011	-0.769	0.521	0	1	1	0.143	13.5	13	altricial	NA	NA	NA
Lichenostomus_penicillatus	PASSERIFORMES	-0.252	2.856	0.323	Resident.MidLat	0	0.002	1.358	1.367	1.358	0.007	0.01	-2.705	-0.117	1	1	1	0.173	13.5	12.9	altricial	NA	NA	NA
Lichenostomus_unicolor	PASSERIFORMES	-0.205	3.401	0.084	Resident.LowLat	0	0	1.385	1.473	1.385	0.013	0.007	-2.928	-1.962	1	1	1	0.229	NA	NA	altricial	NA	NA	NA
Lichenostomus_virescens	PASSERIFORMES	-0.089	3.504	0.147	Resident.MidLat	0	0.001	1.357	1.374	1.357	0.008	0.009	-2.967	-0.631	1	1	0	0.144	13.2	13.4	altricial	Monogamous	NA	Aggregation
Lichmera_indistincta	PASSERIFORMES	-0.873	2.214	0.038	Resident.MidLat	0	0	1.363	1.399	1.363	0.008	0.009	-2.972	-0.787	0	1	0	0.142	14	13.9	altricial	Monogamous	Solitary	Aggregation
Limicola_falcinellus	CHARADRIIFORMES	-0.332	3.532	-0.111	Migrant.Long	7335.1	NA	1.013	1.175	1.49	0.224	0.016	NA	NA	0	1	0	0.173	21.3	NA	precocial	Monogamous	NA	NA
Limnodromus_griseus	CHARADRIIFORMES	0.34	4.732	-0.06	Migrant.Long	5472.96	NA	1.072	1.278	1.515	0.12	0.018	NA	NA	0	1	0	0.148	21	0.1	precocial	Monogamous	NA	Aggregation
Limnodromus_scolopaceus	CHARADRIIFORMES	0.309	4.52	0.018	Migrant.Long	5368.63	NA	1	1.111	1.486	0.178	0.015	NA	NA	0	1	0	0.148	20.5	0.1	precocial	Monogamous	Solitary	Bonded
Limnothlypis_swainsonii	PASSERIFORMES	-0.357	2.514	0.399	Migrant.Short	1545.99	NA	1.542	1.551	1.56	0.029	0.012	NA	NA	0	1	1	0.001	14	11.5	altricial	NA	NA	NA
Limosa_fedoa	CHARADRIIFORMES	1.016	5.838	0.047	Migrant.Short	2381.46	NA	1.206	1.354	1.467	0.065	0.016	NA	NA	0	1	0	0	24	0.1	precocial	Monogamous	Facultative	Bonded
Limosa_haemastica	CHARADRIIFORMES	0.838	5.503	0.042	Migrant.Long	10812.5	NA	1.004	1.157	1.475	0.167	0.018	NA	NA	0	1	0	0.11	22.75	30	precocial	Monogamous	Facultative	Aggregation
Limosa_lapponica	CHARADRIIFORMES	1.044	5.747	0.12	Migrant.Long	7118.39	NA	1.001	1.136	1.542	0.213	0.016	NA	NA	0	1	0	0.064	20.5	14.05	precocial	Monogamous	Solitary	Aggregation
Lipaugus_vociferans	PASSERIFORMES	0.47	4.22	0.333	Resident.LowLat	0	0	1.7	1.678	1.7	0.013	0.013	-0.316	1.674	1	1	1	0.072	NA	NA	altricial	Polygamous	NA	NA
Lonchura_cucullata	PASSERIFORMES	-0.948	2.186	-0.022	Resident.LowLat	0	0	1.539	1.553	1.539	0.027	0.011	0.954	-0.581	0	0	0	0.129	12	22.5	altricial	Monogamous	Solitary	Aggregation
Lonchura_malacca	PASSERIFORMES	-0.503	2.485	0.268	Resident.LowLat	0	0.001	1.576	1.653	1.576	0.019	0.012	0.261	0.741	0	0	0	0	13.25	23	altricial	NA	NA	NA
Lophodytes_cucullatus	ANSERIFORMES	1.589	6.547	0.271	Migrant.Short	2007.85	NA	1.191	1.422	1.371	0.068	0.016	NA	NA	0	1	0	0.07	31	35.55	precocial	Monogamous	Solitary	NA
Lopholaimus_antarcticus	COLUMBIFORMES	0.975	6.098	-0.12	Resident.MidLat	0	0.001	1.504	1.567	1.504	0.011	0.011	-1.331	0.866	1	0	1	0	20	24	altricial	Monogamous	Solitary	Bonded
Lophonetta_specularioides	ANSERIFORMES	1.512	6.832	0.05	Resident.MidLat	0	1.374	1.298	1.33	1.298	0.015	0.007	0.608	-4.543	0	1	0	0.021	30	NA	precocial	Monogamous	Solitary	Pair
Lophura_diardi	GALLIFORMES	1.361	6.774	-0.073	Resident.LowLat	0	0	1.695	1.595	1.695	0.022	0.013	1.005	1.127	1	1	1	0.073	NA	NA	precocial	NA	NA	NA
Loriculus_galgulus	PSITTACIFORMES	0.427	3.423	0.705	Resident.LowLat	0	0	1.707	1.705	1.707	0.011	0.014	-0.056	2.697	1	0	1	0	21	35	altricial	Monogamous	NA	NA
Loriculus_philippensis	PSITTACIFORMES	0.405	3.434	0.677	Resident.MidLat	0	0	1.705	1.651	1.705	0.013	0.013	-0.255	1.812	1	0	1	0.083	20	35	altricial	Monogamous	NA	NA
Lorius_garrulus	PSITTACIFORMES	1.599	5.257	0.929	Resident.LowLat	0	0.002	1.721	1.71	1.721	0.01	0.015	-0.008	3.148	0	0	1	0	26	76	altricial	Monogamous	NA	NA
Lorius_lory	PSITTACIFORMES	1.619	5.299	0.928	Resident.LowLat	0	0	1.699	1.694	1.699	0.01	0.014	-0.136	2.78	1	1	1	0.144	24	60	altricial	Monogamous	NA	NA
Loxia_curvirostra	PASSERIFORMES	0.347	3.535	0.566	Migrant.Short	1211.94	NA	NA	NA	NA	NA	NA	NA	NA	0	0	1	0.108	13.5	19.75	altricial	Monogamous	Facultative	Aggregation
Loxia_leucoptera	PASSERIFORMES	0.107	3.219	0.491	Migrant.Short	1513.54	NA	NA	NA	NA	NA	NA	NA	NA	1	1	1	0.185	13	23	altricial	Facultative	Colonial	Aggregation
Loxigilla_violacea	PASSERIFORMES	0.138	3.333	0.462	Resident.LowLat	0	0.001	1.573	1.655	1.573	0.014	0.012	-0.776	0.911	1	0	1	0.173	NA	NA	altricial	NA	NA	NA
Loxipasser_anoxanthus	PASSERIFORMES	-0.572	2.425	0.231	Resident.LowLat	0	0	1.658	1.737	1.658	0.012	0.012	-0.81	1.289	1	0	1	0.17	NA	NA	altricial	NA	NA	NA
Luscinia_megarhynchos	PASSERIFORMES	-0.365	2.934	0.169	Migrant.Short	4563.04	NA	1.363	1.378	1.471	0.057	0.011	NA	NA	0	1	0	0	13	11	altricial	Monogamous	Solitary	NA
Lybius_torquatus	PICIFORMES	0.203	4.094	0.13	Resident.LowLat	0	0	1.439	1.581	1.439	0.027	0.009	0.289	-1.502	1	1	0	0.097	18.5	34	altricial	Monogamous	Colonial	NA
Machetornis_rixosa	PASSERIFORMES	0.01	3.548	0.222	Resident.LowLat	0	0.001	1.536	1.601	1.536	0.021	0.013	0.823	1.196	0	1	0	0	14.5	NA	altricial	NA	Facultative	NA
Macrodipteryx_vexillarius	CAPRIMULGIFORMES	-0.17	4.192	-0.293	Migrant.Short	2059.05	NA	1.59	1.587	1.614	0.039	0.01	NA	NA	0	1	1	0	16.5	NA	semiprecocial	NA	NA	NA
Macronous_gularis	PASSERIFORMES	-0.4	2.603	0.309	Resident.LowLat	0	0.044	1.557	1.664	1.557	0.022	0.012	0.674	0.264	1	1	1	0.073	NA	NA	altricial	Monogamous	NA	NA
Macropygia_amboinensis	COLUMBIFORMES	0.354	5.313	-0.344	Resident.LowLat	0	0	1.641	1.611	1.641	0.011	0.013	-0.561	2.001	1	0	1	0.17	17	16	altricial	Monogamous	NA	NA
Macropygia_phasianella	COLUMBIFORMES	0.345	4.978	-0.187	Resident.MidLat	0	NA	NA	NA	NA	NA	NA	NA	NA	1	0	1	0.17	NA	NA	altricial	Monogamous	NA	NA
Malacoptila_panamensis	PICIFORMES	0.14	3.738	0.251	Resident.LowLat	0	0	1.692	1.73	1.692	0.015	0.013	0.046	1.667	0	1	1	0.002	NA	20	altricial	NA	NA	NA
Malacorhynchus_membranaceus	ANSERIFORMES	1.067	5.831	0.102	Resident.MidLat	0	0.001	1.412	1.363	1.412	0.013	0.012	-0.936	0.759	0	1	0	0.173	26	0.1	precocial	Monogamous	Facultative	Aggregation
Malurus_alboscapulatus	PASSERIFORMES	-0.755	2.079	0.225	Resident.LowLat	0	0	1.69	1.686	1.69	0.01	0.014	-0.419	2.491	0	1	0	0	11.5	30	altricial	NA	NA	NA
Malurus_coronatus	PASSERIFORMES	-0.744	2.197	0.176	Resident.LowLat	0	0	1.349	1.423	1.349	0.011	0.007	-3.477	-2.187	0	1	0	0	14	10	altricial	Monogamous	Solitary	Bonded
Malurus_cyaneus	PASSERIFORMES	-0.763	2.073	0.22	Resident.MidLat	0	0.029	1.496	1.461	1.496	0.015	0.015	0.953	2.718	0	1	0	0.073	14	12.85	altricial	Monogamous	Solitary	Bonded
Malurus_elegans	PASSERIFORMES	-0.567	2.31	0.296	Resident.LowLat	0	0.002	1.571	1.461	1.571	0.02	0.012	0.291	0.512	0	1	1	0	14.75	12.5	altricial	Monogamous	Solitary	Bonded
Malurus_lamberti	PASSERIFORMES	-0.764	2.09	0.211	Resident.MidLat	0	0	1.345	1.366	1.345	0.007	0.009	-3.221	-0.713	0	1	0	0.153	15	10.4	altricial	Monogamous	Solitary	Pair
Malurus_leucopterus	PASSERIFORMES	-0.994	2.079	-0.014	Resident.LowLat	0	0	1.334	1.343	1.334	0.006	0.008	-3.461	-0.801	0	1	0	0.057	13.25	10.75	altricial	Monogamous	Solitary	Pair
Malurus_melanocephalus	PASSERIFORMES	-0.799	1.946	0.25	Resident.LowLat	0	0	1.391	1.466	1.391	0.012	0.009	-2.339	-0.803	0	1	0	0.057	13	11.75	altricial	Monogamous	Solitary	Aggregation
Malurus_pulcherrimus	PASSERIFORMES	-0.868	2.282	0.009	Resident.LowLat	0	0	1.43	1.366	1.43	0.018	0.01	-0.806	-0.337	0	1	0	0	14.5	11	altricial	Monogamous	Solitary	Bonded
Malurus_splendens	PASSERIFORMES	-0.799	2.222	0.109	Resident.MidLat	0	0	1.337	1.338	1.337	0.006	0.008	-3.564	-0.899	0	1	0	0.021	14.25	12.1	altricial	Monogamous	Solitary	Bonded
Manacus_candei	PASSERIFORMES	-0.57	2.864	0.001	Resident.LowLat	0	0	1.674	1.742	1.674	0.014	0.013	-0.139	1.801	1	1	1	0.073	NA	NA	altricial	Polygamous	Solitary	NA
Manacus_manacus	PASSERIFORMES	-0.604	2.944	-0.075	Resident.LowLat	0	0	1.675	1.667	1.675	0.014	0.013	-0.261	1.481	1	0	1	0.024	18.5	14	altricial	Polygamous	Solitary	NA
Manacus_vitellinus	PASSERIFORMES	-0.472	2.904	0.078	Resident.LowLat	0	0	1.701	1.737	1.701	0.016	0.014	0.41	1.874	1	1	1	0.073	NA	14	altricial	Polygamous	Solitary	NA
Manorina_flavigula	PASSERIFORMES	0.446	4.011	0.416	Resident.MidLat	0	0	1.344	1.365	1.344	0.007	0.008	-3.267	-0.897	0	1	1	0.151	15	16	altricial	NA	NA	NA
Manorina_melanocephala	PASSERIFORMES	0.637	4.053	0.586	Resident.MidLat	0	0.008	1.443	1.444	1.443	0.013	0.013	-0.508	1.553	0	1	1	0.184	16	16	altricial	Monogamous	Colonial	Bonded
Manorina_melanophrys	PASSERIFORMES	0.161	3.238	0.536	Resident.MidLat	0	0.023	1.541	1.549	1.541	0.01	0.014	-0.44	2.214	0	1	1	0.135	14.7	13	altricial	Monogamous	Colonial	NA
Margarops_fuscatus	PASSERIFORMES	0.854	4.695	0.473	Resident.LowLat	0	0	1.618	1.667	1.618	0.011	0.012	-1.1	1.194	1	1	1	0.065	NA	21	altricial	Monogamous	Solitary	NA
Margarops_fuscus	PASSERIFORMES	0.437	4.26	0.279	Resident.LowLat	0	0	1.633	1.697	1.633	0.013	0.015	0.26	2.698	1	0	1	0	NA	NA	altricial	Monogamous	Solitary	NA
Mecocerculus_leucophrys	PASSERIFORMES	-0.916	2.23	-0.013	Resident.LowLat	0	0.043	1.548	1.592	1.548	0.015	0.011	-0.656	0.292	0	1	1	0.024	NA	NA	altricial	Monogamous	Solitary	NA
Megaceryle_alcyon	CORACIIFORMES	0.875	4.812	0.434	Migrant.Short	3494.96	NA	1.087	1.291	1.415	0.083	0.016	NA	NA	0	1	0	0.001	23.15	30.25	altricial	Monogamous	Solitary	Solitary
Megaceryle_torquata	CORACIIFORMES	1.308	5.785	0.367	Resident.LowLat	0	0.077	1.594	1.611	1.594	0.018	0.013	0.524	1.023	0	1	0	0.001	22	35.25	altricial	NA	NA	NA
Megalaima_lineata	PICIFORMES	0.811	5.078	0.23	Resident.LowLat	0	0.008	1.555	1.654	1.555	0.023	0.012	0.829	0.418	1	1	1	0.116	14.5	NA	altricial	NA	NA	Aggregation
Megalurus_gramineus	PASSERIFORMES	-0.562	2.501	0.2	Resident.MidLat	0	0.011	1.405	1.401	1.405	0.011	0.011	-1.3	0.856	0	1	0	0	NA	NA	altricial	NA	NA	NA
Megalurus_palustris	PASSERIFORMES	0.133	3.644	0.294	Resident.LowLat	0	0.01	1.519	1.625	1.519	0.024	0.011	0.451	-0.396	0	1	0	0	NA	NA	altricial	NA	Solitary	NA
Megarynchus_pitangua	PASSERIFORMES	0.203	4.19	0.081	Resident.LowLat	0	0	1.632	1.642	1.632	0.017	0.013	0.219	1.305	0	1	1	0.069	17.75	23.75	altricial	Monogamous	Solitary	Bonded
Megascops_asio	STRIGIFORMES	1.367	4.903	0.876	Resident.MidLat	0	3.549	1.426	1.489	1.426	0.046	0.015	10.83	-3.831	0	1	0	0.002	29	29	semialtricial	Monogamous	Solitary	Solitary
Megascops_choliba	STRIGIFORMES	1.227	4.679	0.854	Resident.LowLat	0	0	1.606	1.637	1.606	0.017	0.013	0.222	1.276	0	1	1	0.001	NA	NA	semialtricial	Monogamous	NA	NA
Megascops_nudipes	STRIGIFORMES	1.335	4.959	0.813	Resident.LowLat	0	0	1.656	1.725	1.656	0.012	0.012	-0.836	1.385	0	1	1	0.002	NA	NA	semialtricial	Monogamous	NA	NA
Melanerpes_carolinus	PICIFORMES	0.811	4.345	0.609	Resident.MidLat	0	2.106	1.485	1.528	1.485	0.045	0.013	8.329	-4.148	1	1	0	0.188	12	25	altricial	Monogamous	Solitary	Solitary
Melanerpes_formicivorus	PICIFORMES	0.693	4.18	0.576	Resident.MidLat	0	0.646	1.451	1.523	1.451	0.02	0.01	1.224	-2.116	1	1	1	0.201	14	31	altricial	Facultative	Solitary	Aggregation
Melanerpes_lewis	PICIFORMES	0.769	4.548	0.463	Migrant.Short	1837.68	NA	1.129	1.313	1.312	0.058	0.015	NA	NA	1	1	1	0.188	14	30.15	altricial	Monogamous	Solitary	NA
Melanerpes_striatus	PICIFORMES	0.711	4.316	0.524	Resident.LowLat	0	0	1.574	1.669	1.574	0.014	0.012	-0.475	1.086	1	1	0	0.149	NA	NA	altricial	NA	NA	Pair
Melanitta_fusca	ANSERIFORMES	1.898	7.343	0.17	Migrant.Short	2517.71	NA	1.055	1.227	1.331	0.156	0.017	NA	NA	0	1	0	0.038	27.6	30.35	precocial	Monogamous	Facultative	Aggregation
Melanitta_perspicillata	ANSERIFORMES	1.74	6.77	0.309	Migrant.Short	1833.58	NA	1.023	1.193	1.147	0.13	0.017	NA	NA	0	1	1	0.148	46.1	0.1	precocial	Monogamous	Solitary	Aggregation
Melanocharis_nigra	PASSERIFORMES	-0.616	2.442	0.177	Resident.MidLat	0	0	1.713	1.708	1.713	0.011	0.015	0.097	3.064	1	1	1	0.073	NA	NA	altricial	NA	NA	NA
Melanocharis_striativentris	PASSERIFORMES	-0.386	2.907	0.163	Resident.MidLat	0	0	1.686	1.677	1.686	0.011	0.014	-0.184	2.555	1	0	1	0	NA	NA	altricial	NA	NA	NA
Melanodryas_cucullata	PASSERIFORMES	-0.281	3.189	0.119	Resident.MidLat	0	0.001	1.357	1.372	1.357	0.008	0.009	-2.977	-0.599	0	1	0	0.153	15.75	13	altricial	Monogamous	Solitary	Aggregation
Melanodryas_vittata	PASSERIFORMES	-0.186	3.219	0.198	Resident.HighLat	0	0.418	1.547	1.522	1.547	0.012	0.015	1.539	2.119	0	1	0	0.173	15.5	15	altricial	NA	NA	NA
Melanoptila_glabrirostris	PASSERIFORMES	0.182	3.555	0.39	Resident.MidLat	0	0	1.602	1.728	1.602	0.018	0.015	1.254	2.556	0	1	0	0	NA	NA	altricial	Monogamous	Solitary	NA
Meleagris_gallopavo	GALLIFORMES	2.076	8.38	-0.193	Resident.MidLat	0	4.488	1.376	1.453	1.376	0.043	0.015	10.928	-4.438	1	1	0	0.169	28	0.1	precocial	Polygamous	Solitary	Aggregation
Melilestes_megarhynchus	PASSERIFORMES	0.3	3.855	0.351	Resident.LowLat	0	0	1.711	1.707	1.711	0.011	0.015	0.112	3.085	0	1	1	0.127	NA	NA	altricial	NA	NA	NA
Meliphaga_gracilis	PASSERIFORMES	-0.426	2.708	0.228	Resident.LowLat	0	0	1.635	1.664	1.635	0.011	0.011	-1.651	0.378	1	1	1	0.144	15	10.5	altricial	NA	NA	NA
Meliphaga_lewinii	PASSERIFORMES	0.157	3.553	0.367	Resident.MidLat	0	0.002	1.48	1.526	1.48	0.011	0.013	-0.82	1.597	1	0	1	0.123	14.25	15	altricial	Monogamous	Solitary	Bonded
Meliphaga_notata	PASSERIFORMES	-0.145	3.263	0.216	Resident.MidLat	0	0	1.493	1.59	1.493	0.014	0.009	-2.058	-1.119	1	1	1	0.144	14.75	14.85	altricial	NA	NA	NA
Melithreptus_albogularis	PASSERIFORMES	-0.478	2.565	0.251	Resident.LowLat	0	0	1.41	1.493	1.41	0.013	0.008	-2.333	-1.091	0	1	0	0.148	13	14	altricial	Monogamous	Solitary	Aggregation
Melithreptus_brevirostris	PASSERIFORMES	-0.335	2.628	0.36	Resident.MidLat	0	0.004	1.452	1.416	1.452	0.014	0.013	-0.374	1.461	0	1	1	0.148	NA	13	altricial	Monogamous	Facultative	NA
Melithreptus_lunatus	PASSERIFORMES	-0.431	2.603	0.278	Resident.MidLat	0	0.006	1.492	1.46	1.492	0.016	0.014	0.574	2.047	0	1	1	0.148	14	14.9	altricial	NA	Solitary	NA
Melopsittacus_undulatus	PSITTACIFORMES	0.161	3.376	0.463	Resident.MidLat	0	0	1.34	1.352	1.34	0.007	0.008	-3.273	-0.798	0	0	1	0	18	34.25	altricial	Monogamous	Colonial	Aggregation
Melopyrrha_nigra	PASSERIFORMES	-0.171	2.72	0.475	Resident.MidLat	0	0	1.527	1.685	1.527	0.022	0.014	1.364	1.679	1	0	0	0.135	NA	NA	altricial	NA	NA	NA
Menura_novaehollandiae	PASSERIFORMES	2.27	6.468	0.992	Resident.MidLat	0	0.017	1.533	1.53	1.533	0.011	0.014	-0.282	2.345	0	1	1	0.054	50	47	altricial	Polygamous	Solitary	Solitary
Mergus_merganser	ANSERIFORMES	1.755	7.195	0.104	Migrant.Short	3692.09	NA	1.083	1.264	1.339	0.109	0.018	NA	NA	0	0	0	0.015	31	33.25	precocial	Monogamous	Facultative	Aggregation
Merops_orientalis	CORACIIFORMES	-0.724	2.906	-0.175	Resident.LowLat	0	0.006	1.383	1.478	1.383	0.019	0.008	-1.716	-2.024	0	1	0	0	NA	NA	altricial	Monogamous	Facultative	NA
Merops_ornatus	CORACIIFORMES	-0.496	3.241	-0.124	Migrant.Short	2481.61	NA	1.371	1.368	1.656	0.116	0.01	NA	NA	0	1	0	0	24.1	29.5	altricial	NA	NA	NA
Mesembrinibis_cayennensis	PELECANIFORMES	1.831	6.608	0.48	Resident.LowLat	0	0	1.644	1.651	1.644	0.016	0.013	-0.051	1.243	0	1	1	0.062	NA	25	semiprecocial	NA	NA	NA
Mesophoyx_intermedia	PELECANIFORMES	1.482	6.016	0.427	Resident.LowLat	0	0.049	1.469	1.489	1.469	0.021	0.01	-0.163	-0.868	0	1	1	0.001	25.25	41.85	semialtricial	NA	Colonial	NA
Micrathene_whitneyi	STRIGIFORMES	0.336	3.503	0.573	Migrant.Short	1117.34	NA	1.347	1.37	1.387	0.016	0.009	NA	NA	0	1	1	0	24	30.5	semialtricial	Monogamous	Solitary	Solitary
Microeca_fascinans	PASSERIFORMES	-0.602	2.43	0.197	Resident.MidLat	0	0.002	1.383	1.401	1.383	0.01	0.01	-2.246	-0.19	0	1	0	0	17.3	18.35	altricial	Monogamous	Solitary	Aggregation
Microeca_flavigaster	PASSERIFORMES	-0.734	2.303	0.132	Resident.LowLat	0	0	1.445	1.53	1.445	0.014	0.008	-2.285	-1.347	0	1	1	0	NA	NA	altricial	Monogamous	Solitary	NA
Microeca_papuana	PASSERIFORMES	-0.549	2.506	0.211	Resident.LowLat	0	0	1.64	1.63	1.64	0.011	0.014	-0.184	2.681	0	1	1	0	NA	NA	altricial	NA	NA	NA
Microhierax_erythrogenys	FALCONIFORMES	0.336	3.889	0.37	Resident.LowLat	0	0	1.657	1.704	1.657	0.013	0.013	-0.26	1.811	0	1	1	0.001	NA	NA	semialtricial	Monogamous	Solitary	NA
Micropsitta_pusio	PSITTACIFORMES	-0.02	2.674	0.651	Resident.LowLat	0	0	1.727	1.72	1.727	0.011	0.015	0.012	2.908	1	1	1	0.153	NA	NA	altricial	Monogamous	NA	NA
Milvago_chimango	FALCONIFORMES	1.399	5.704	0.499	Migrant.Short	1518.27	NA	NA	NA	NA	NA	NA	NA	NA	0	1	0	0.001	26.5	42	semialtricial	Monogamous	Facultative	Solitary
Milvus_migrans	ACCIPITRIFORMES	1.757	6.389	0.519	Migrant.Short	4043	NA	1.174	1.293	1.418	0.063	0.011	NA	NA	0	1	0	0.001	31.5	41.75	semialtricial	Monogamous	Facultative	Solitary
Mimus_polyglottos	PASSERIFORMES	0.336	3.811	0.41	Resident.MidLat	0	4.622	1.362	1.446	1.362	0.042	0.014	10.597	-4.596	1	1	0	0.073	12.3	12.5	altricial	Monogamous	Solitary	Solitary
Minla_ignotincta	PASSERIFORMES	-0.382	2.773	0.237	Resident.LowLat	0	0.76	1.587	1.454	1.587	0.032	0.012	4.327	-1.683	0	1	1	0.173	NA	NA	altricial	NA	NA	NA
Mionectes_oleagineus	PASSERIFORMES	-0.771	2.581	-0.05	Resident.LowLat	0	0	1.693	1.664	1.693	0.014	0.013	-0.206	1.6	0	0	1	0.057	19.5	19	altricial	Polygamous	Solitary	Solitary
Mitrephanes_phaeocercus	PASSERIFORMES	-1.109	2.175	-0.177	Resident.LowLat	0	0.035	1.507	1.62	1.507	0.023	0.01	0.155	-0.768	0	1	1	0	NA	NA	altricial	Monogamous	Solitary	NA
Mniotilta_varia	PASSERIFORMES	-0.85	2.015	0.163	Migrant.Short	3408.64	NA	1.256	1.435	1.501	0.059	0.015	NA	NA	0	1	1	0.047	11	10	altricial	Monogamous	Solitary	Aggregation
Molothrus_ater	PASSERIFORMES	0.135	3.73	0.251	Migrant.Short	2684.86	NA	1.221	1.369	1.409	0.043	0.012	NA	NA	0	1	1	0.173	11.25	10.25	altricial	Facultative	Solitary	Aggregation
Molothrus_oryzivorus	PASSERIFORMES	1.131	5.25	0.465	Resident.LowLat	0	0	1.664	1.656	1.664	0.015	0.013	-0.143	1.322	1	1	1	0.173	NA	NA	altricial	NA	NA	NA
Monachella_muelleriana	PASSERIFORMES	-0.288	3.091	0.164	Resident.LowLat	0	0	1.706	1.702	1.706	0.011	0.015	0.104	3.06	0	1	0	0	NA	NA	altricial	NA	NA	NA
Monarcha_guttula	PASSERIFORMES	-0.382	2.742	0.253	Resident.LowLat	0	0	1.698	1.697	1.698	0.01	0.014	-0.164	2.753	0	1	1	0	NA	NA	altricial	Monogamous	Solitary	NA
Monarcha_melanopsis	PASSERIFORMES	-0.085	3.003	0.413	Migrant.Short	2409.76	NA	1.551	1.549	1.657	0.048	0.012	NA	NA	0	1	1	0	14	NA	altricial	Monogamous	Solitary	NA
Monarcha_trivirgatus	PASSERIFORMES	-0.397	2.536	0.348	Migrant.Short	1773.83	NA	1.549	1.546	1.601	0.033	0.011	NA	NA	0	1	1	0	NA	NA	altricial	Monogamous	Solitary	Aggregation
Monasa_nigrifrons	PICIFORMES	0.438	4.22	0.301	Resident.LowLat	0	0	1.629	1.66	1.629	0.018	0.013	0.22	1.199	0	1	1	0.002	NA	NA	altricial	NA	NA	Aggregation
Muscicapa_striata	PASSERIFORMES	-0.713	2.736	-0.075	Migrant.Long	6927.13	NA	1.242	1.355	1.54	0.077	0.014	NA	NA	0	1	0	0.024	13.1	13.75	altricial	Monogamous	Solitary	Solitary
Muscisaxicola_alpinus	PASSERIFORMES	-0.248	3.125	0.186	Resident.LowLat	0	0.002	1.559	1.543	1.559	0.011	0.01	-1.768	0.147	0	1	0	0	14	15.5	altricial	Monogamous	Solitary	Aggregation
Myadestes_genibarbis	PASSERIFORMES	-0.068	3.346	0.25	Resident.LowLat	0	0	1.587	1.678	1.587	0.014	0.012	-0.49	1.168	1	1	1	0.073	NA	NA	altricial	Monogamous	Solitary	NA
Myadestes_townsendi	PASSERIFORMES	0.005	3.529	0.227	Migrant.Short	2843.08	NA	1.022	1.158	1.301	0.106	0.018	NA	NA	0	1	1	0.161	12.2	12.5	altricial	Monogamous	Solitary	Solitary
Myiagra_alecto	PASSERIFORMES	-0.303	3.045	0.173	Resident.LowLat	0	0	1.519	1.575	1.519	0.012	0.01	-1.538	0.18	1	1	1	0.065	NA	NA	altricial	Monogamous	Solitary	NA
Myiagra_caledonica	PASSERIFORMES	-0.523	2.393	0.295	Resident.LowLat	0	0.001	1.678	1.695	1.678	0.009	0.012	-1.433	1.325	0	1	1	0	NA	NA	altricial	Monogamous	Solitary	NA
Myiagra_cyanoleuca	PASSERIFORMES	-0.462	2.695	0.199	Migrant.Short	2689.1	NA	NA	NA	NA	NA	NA	NA	NA	0	1	1	0.153	NA	NA	altricial	NA	NA	NA
Myiagra_inquieta	PASSERIFORMES	-0.252	2.657	0.429	Resident.MidLat	0	0.003	1.435	1.44	1.435	0.014	0.011	-0.999	0.446	0	1	1	0	14	14	altricial	Monogamous	NA	NA
Myiagra_rubecula	PASSERIFORMES	-0.616	2.708	0.037	Migrant.Short	1865.66	NA	NA	NA	NA	NA	NA	NA	NA	0	1	1	0.153	NA	NA	altricial	NA	NA	NA
Myiarchus_cinerascens	PASSERIFORMES	-0.266	3.36	0.045	Migrant.Short	2020.53	NA	1.334	1.378	1.456	0.043	0.01	NA	NA	0	1	1	0.053	15	15.75	altricial	Monogamous	Solitary	NA
Myiarchus_stolidus	PASSERIFORMES	-0.392	2.96	0.129	Resident.LowLat	0	0	1.584	1.677	1.584	0.014	0.012	-0.485	1.132	1	1	1	0.073	NA	NA	altricial	Monogamous	Solitary	NA
Myiarchus_tuberculifer	PASSERIFORMES	-0.412	2.931	0.124	Resident.LowLat	0	0.002	1.678	1.646	1.678	0.015	0.013	-0.085	1.345	0	1	1	0.073	14	13.5	altricial	Monogamous	Solitary	Aggregation
Myiarchus_tyrannulus	PASSERIFORMES	0.065	3.549	0.277	Resident.LowLat	0	0	1.575	1.615	1.575	0.02	0.013	0.51	1.003	0	1	1	0.052	14	16.5	altricial	Monogamous	Solitary	NA
Myiarchus_validus	PASSERIFORMES	0.179	3.713	0.303	Resident.LowLat	0	0	1.658	1.737	1.658	0.012	0.012	-0.81	1.289	1	1	1	0.073	NA	NA	altricial	NA	NA	NA
Myiobius_barbatus	PASSERIFORMES	-0.994	2.438	-0.199	Resident.LowLat	0	0	1.697	1.674	1.697	0.013	0.013	-0.205	1.886	0	1	1	0	22	23.5	altricial	Monogamous	Solitary	Aggregation
Myioborus_pictus	PASSERIFORMES	-0.929	2.303	-0.062	Migrant.Short	1332.24	NA	NA	NA	NA	NA	NA	NA	NA	0	1	1	0	13.5	13	altricial	Monogamous	NA	NA
Myiodynastes_maculatus	PASSERIFORMES	0.182	3.951	0.183	Resident.LowLat	0	0	1.61	1.637	1.61	0.017	0.013	0.269	1.317	0	1	1	0	16.5	20.25	altricial	Monogamous	Solitary	Aggregation
Myiopagis_cotta	PASSERIFORMES	-0.862	2.438	-0.066	Resident.LowLat	0	0	1.658	1.737	1.658	0.012	0.012	-0.81	1.289	0	1	1	0.024	NA	NA	altricial	Monogamous	Solitary	NA
Myiophobus_fasciatus	PASSERIFORMES	-1.05	2.708	-0.396	Resident.LowLat	0	0.002	1.563	1.622	1.563	0.019	0.012	0.411	0.929	0	1	1	0.024	17	16	altricial	Monogamous	Solitary	Aggregation
Myiozetetes_similis	PASSERIFORMES	-0.21	3.323	0.12	Resident.LowLat	0	0	1.637	1.638	1.637	0.017	0.013	0.331	1.468	1	1	1	0.183	15.5	19.6	altricial	Monogamous	Solitary	Bonded
Myrmeciza_exsul	PASSERIFORMES	0.024	3.261	0.387	Resident.LowLat	0	0	1.706	1.727	1.706	0.015	0.013	0.125	1.81	0	1	1	0.001	NA	10	altricial	Monogamous	Solitary	NA
Myrmeciza_ferruginea	PASSERIFORMES	-0.163	3.258	0.201	Resident.LowLat	0	0	1.646	1.707	1.646	0.014	0.013	-0.11	1.876	0	1	1	0	NA	NA	altricial	Monogamous	Solitary	NA
Myrmotherula_axillaris	PASSERIFORMES	-0.912	2.007	0.105	Resident.LowLat	0	0	1.695	1.675	1.695	0.014	0.013	-0.293	1.642	0	1	1	0.001	16	8	altricial	Monogamous	Solitary	Aggregation
Myzomela_obscura	PASSERIFORMES	-0.719	2.632	-0.026	Resident.LowLat	0	0	1.513	1.581	1.513	0.013	0.01	-1.674	-0.177	0	1	1	0.131	NA	NA	altricial	NA	NA	NA
Myzomela_sanguinolenta	PASSERIFORMES	-1.064	2.098	-0.093	Resident.MidLat	0	0.006	1.471	1.503	1.471	0.012	0.013	-0.443	1.695	1	1	1	0.144	11.5	11.5	altricial	Monogamous	Solitary	Aggregation
Nannopsittaca_panychlora	PSITTACIFORMES	0.372	3.657	0.526	Resident.LowLat	0	0	1.627	1.622	1.627	0.01	0.014	-0.401	2.637	1	0	1	0	NA	NA	altricial	Monogamous	NA	NA
Nectarinia_calcostetha	PASSERIFORMES	-0.874	2.153	0.068	Resident.LowLat	0	0	1.675	1.663	1.675	0.013	0.013	-0.266	1.842	0	1	1	0.148	NA	NA	altricial	NA	NA	NA
Nectarinia_jugularis	PASSERIFORMES	-1.109	2.197	-0.188	Resident.LowLat	0	0	1.629	1.663	1.629	0.017	0.013	0.156	1.358	1	1	1	0.144	14	14.7	altricial	Monogamous	Solitary	Aggregation
Nectarinia_olivacea	PASSERIFORMES	-0.598	2.272	0.284	Resident.LowLat	0	0	1.591	1.636	1.591	0.022	0.012	0.675	0.609	1	1	1	0.144	15	14	altricial	Polygamous	Solitary	Aggregation
Nectarinia_violacea	PASSERIFORMES	-0.843	2.19	0.081	Resident.MidLat	0	0.006	1.407	1.381	1.407	0.008	0.008	-3.345	-1.33	0	1	0	0.148	14.25	19	altricial	NA	NA	NA
Neochen_jubata	ANSERIFORMES	1.808	7.256	0.126	Resident.LowLat	0	0	1.676	1.662	1.676	0.014	0.013	-0.16	1.562	1	1	1	0.076	30	NA	precocial	Monogamous	Solitary	NA
Neochmia_phaeton	PASSERIFORMES	-0.659	1.974	0.375	Resident.LowLat	0	0	1.396	1.472	1.396	0.012	0.008	-2.713	-1.413	0	0	0	0.057	14	20.75	altricial	NA	NA	NA
Neochmia_temporalis	PASSERIFORMES	-0.656	2.233	0.246	Resident.MidLat	0	0.007	1.51	1.497	1.51	0.016	0.014	0.647	2.322	0	1	1	0.153	13.75	17	altricial	Monogamous	Solitary	Bonded
Neophema_chrysostoma	PSITTACIFORMES	0.531	4.06	0.475	Resident.MidLat	0	0.025	1.409	1.373	1.409	0.01	0.012	-1.185	1.057	0	0	0	0	18	30	altricial	Monogamous	NA	NA
Neophema_elegans	PSITTACIFORMES	0.223	3.618	0.398	Resident.LowLat	0	0	1.424	1.359	1.424	0.015	0.01	-1.141	-0.11	0	0	0	0	18.5	31.6	altricial	Monogamous	NA	NA
Neophema_pulchella	PSITTACIFORMES	0.294	3.443	0.561	Resident.MidLat	0	0.008	1.507	1.464	1.507	0.014	0.016	1.349	3.709	1	0	1	0.17	19	29	altricial	Monogamous	NA	NA
Neophema_splendida	PSITTACIFORMES	0.309	3.403	0.597	Resident.MidLat	0	0	1.325	1.327	1.325	0.004	0.006	-4.996	-2.342	0	0	0	0	18	30	altricial	Monogamous	NA	NA
Neopsephotus_bourkii	PSITTACIFORMES	0.281	3.784	0.369	Resident.MidLat	0	0	1.303	1.316	1.303	0.003	0.006	-4.784	-1.784	0	0	0	0	18.5	27	altricial	Monogamous	NA	NA
Neopsittacus_musschenbroekii	PSITTACIFORMES	0.896	4.043	0.849	Resident.LowLat	0	0	1.665	1.655	1.665	0.011	0.015	-0.047	2.847	1	1	1	0.153	NA	NA	altricial	Monogamous	NA	NA
Nesospingus_speculiferus	PASSERIFORMES	0.354	3.59	0.544	Resident.LowLat	0	0	1.66	1.729	1.66	0.012	0.012	-0.872	1.37	1	1	1	0.114	NA	NA	altricial	NA	NA	NA
Netta_rufina	ANSERIFORMES	1.732	7.048	0.159	Migrant.Short	2333.45	NA	1.218	1.281	1.387	0.049	0.011	NA	NA	0	1	0	0.135	27	23.8	precocial	Monogamous	Facultative	NA
Nettapus_pulchellus	ANSERIFORMES	0.986	5.92	-0.024	Resident.LowLat	0	0.001	1.467	1.51	1.467	0.013	0.01	-1.476	-0.069	0	1	0	0.148	23	NA	precocial	Monogamous	Solitary	NA
Ninox_boobook	STRIGIFORMES	1.723	5.444	0.956	Resident.MidLat	0	NA	NA	NA	NA	NA	NA	NA	NA	0	1	1	0.001	31.7	39	semialtricial	Monogamous	NA	NA
Ninox_connivens	STRIGIFORMES	1.856	6.551	0.536	Resident.MidLat	0	0.003	1.451	1.469	1.451	0.012	0.011	-1.247	0.602	0	1	1	0.002	36	35	semialtricial	Monogamous	NA	NA
Ninox_jacquinoti	STRIGIFORMES	1.476	5.169	0.848	Resident.LowLat	0	0	1.785	1.769	1.785	0.011	0.016	0.425	3.542	0	1	1	0.002	NA	NA	semialtricial	Monogamous	NA	NA
Ninox_squamipila	STRIGIFORMES	1.482	4.868	1.01	Resident.LowLat	0	0.001	1.709	1.727	1.709	0.011	0.014	-0.092	2.794	0	1	1	0	NA	NA	semialtricial	Monogamous	NA	NA
Ninox_strenua	STRIGIFORMES	2.375	7.244	0.698	Resident.MidLat	0	0.011	1.534	1.507	1.534	0.015	0.015	0.722	2.712	0	0	1	0	36.5	59.75	semialtricial	Monogamous	NA	NA
Northiella_haematogaster	PSITTACIFORMES	0.844	4.336	0.646	Resident.MidLat	0	0	1.372	1.361	1.372	0.008	0.011	-1.877	0.923	1	0	0	0.17	21	30	altricial	Monogamous	NA	NA
Nothoprocta_ornata	TINAMIFORMES	1.047	6.391	-0.192	Resident.LowLat	0	0.355	1.334	1.384	1.334	0.012	0.005	-2.76	-3.953	1	1	0	0.153	22	0.1	precocial	NA	NA	NA
Nothura_maculosa	TINAMIFORMES	0.434	5.618	-0.42	Resident.MidLat	0	0.002	1.506	1.577	1.506	0.02	0.012	0.305	0.585	1	0	0	0.173	NA	NA	precocial	NA	NA	NA
Numenius_americanus	CHARADRIIFORMES	1.333	6.235	0.17	Migrant.Short	1988.54	NA	1.241	1.335	1.383	0.033	0.012	NA	NA	0	1	0	0.013	27.5	21.55	precocial	Monogamous	Solitary	Aggregation
Numenius_madagascariensis	CHARADRIIFORMES	1.504	6.542	0.189	Migrant.Long	6258.67	NA	1.081	1.288	1.54	0.119	0.016	NA	NA	1	1	0	0.073	NA	NA	precocial	NA	NA	NA
Numenius_phaeopus	CHARADRIIFORMES	1.139	5.986	0.099	Migrant.Long	7733.42	NA	1.036	1.199	1.498	0.157	0.017	NA	NA	1	1	0	0.153	26.75	18.8	precocial	Monogamous	Solitary	Aggregation
Nyctanassa_violacea	PELECANIFORMES	1.775	6.15	0.655	Migrant.Short	2276.2	NA	1.519	1.528	1.288	0.086	0.011	NA	NA	0	1	1	0.002	23.75	36.9	semialtricial	NA	Facultative	NA
Nyctibius_griseus	CAPRIMULGIFORMES	0.676	5.551	-0.144	Resident.LowLat	0	0	1.618	1.642	1.618	0.017	0.013	0.217	1.336	0	1	1	0	31.5	44.25	semiprecocial	NA	NA	NA
Nycticorax_caledonicus	PELECANIFORMES	1.723	6.647	0.353	Resident.MidLat	0	0.003	1.438	1.457	1.438	0.01	0.01	-1.913	0.273	0	1	0	0.002	21.5	45.5	semialtricial	NA	Colonial	NA
Nyctidromus_albicollis	CAPRIMULGIFORMES	-0.101	4.036	-0.144	Resident.LowLat	0	0	1.632	1.64	1.632	0.017	0.013	0.202	1.316	0	1	1	0	19.5	NA	semiprecocial	NA	NA	NA
Nyctiphrynus_ocellatus	CAPRIMULGIFORMES	-0.357	3.664	-0.206	Resident.LowLat	0	0	1.635	1.663	1.635	0.017	0.012	-0.062	0.811	0	1	1	0	NA	NA	semiprecocial	NA	NA	NA
Nyctiprogne_leucopyga	CAPRIMULGIFORMES	-0.777	3.135	-0.348	Resident.LowLat	0	0	1.67	1.659	1.67	0.014	0.012	-0.507	1.126	0	1	1	0	NA	NA	semiprecocial	NA	NA	NA
Nymphicus_hollandicus	PSITTACIFORMES	0.911	4.418	0.672	Resident.MidLat	0	0	1.348	1.368	1.348	0.007	0.009	-3.114	-0.71	0	0	1	0	19.65	30.75	altricial	Monogamous	NA	Aggregation
Ocyphaps_lophotes	COLUMBIFORMES	0.534	5.323	-0.169	Resident.LowLat	0	0.001	1.36	1.376	1.36	0.008	0.009	-2.958	-0.625	0	1	0	0.148	18	15	altricial	Monogamous	Solitary	Bonded
Oenanthe_oenanthe	PASSERIFORMES	-0.255	2.955	0.268	Migrant.Long	5900.74	NA	1.086	1.198	1.38	0.08	0.012	NA	NA	0	1	0	0.024	13.23	15	altricial	Facultative	Solitary	Solitary
Onychorhynchus_coronatus	PASSERIFORMES	-0.693	2.58	0.028	Resident.LowLat	0	0	1.639	1.667	1.639	0.013	0.013	-0.267	1.749	0	1	1	0	NA	NA	altricial	NA	Solitary	NA
Oreocharis_arfaki	PASSERIFORMES	-0.371	2.97	0.144	Resident.LowLat	0	0	1.639	1.627	1.639	0.011	0.014	-0.287	2.477	1	0	1	0	NA	NA	altricial	NA	NA	NA
Oreoica_gutturalis	PASSERIFORMES	0.545	4.043	0.499	Resident.MidLat	0	0	1.34	1.346	1.34	0.007	0.008	-3.335	-0.756	0	1	0	0.153	15.5	11.5	altricial	Monogamous	Solitary	Aggregation
Oreopsittacus_arfaki	PSITTACIFORMES	0.14	2.97	0.655	Resident.LowLat	0	0	1.623	1.612	1.623	0.011	0.014	-0.22	2.574	1	0	1	0.083	NA	NA	altricial	Monogamous	NA	NA
Oreortyx_pictus	GALLIFORMES	0.545	5.537	-0.269	Resident.HighLat	0	5.458	1.364	1.419	1.364	0.035	0.015	10.208	-4.349	1	0	1	0.135	24.25	0.1	precocial	NA	NA	NA
Origma_solitaria	PASSERIFORMES	-0.163	2.565	0.567	Resident.LowLat	0	0.003	1.527	1.535	1.527	0.006	0.013	-1.395	2.219	0	1	1	0	29	22	altricial	Monogamous	Solitary	Aggregation
Oriolus_flavocinctus	PASSERIFORMES	0.742	4.489	0.467	Resident.LowLat	0	0	1.426	1.519	1.426	0.014	0.007	-2.606	-1.985	1	1	1	0.226	NA	NA	altricial	NA	NA	NA
Oriolus_sagittatus	PASSERIFORMES	0.674	4.579	0.352	Resident.MidLat	0	0.002	1.411	1.442	1.411	0.012	0.011	-1.563	0.278	1	1	0	0.19	17.75	16	altricial	Monogamous	Solitary	Bonded
Orthonyx_temminckii	PASSERIFORMES	0.567	4.071	0.506	Resident.MidLat	0	0.001	1.531	1.574	1.531	0.01	0.012	-1.448	1.083	0	1	1	0	23	17.75	altricial	Monogamous	Solitary	NA
Orthopsittaca_manilata	PSITTACIFORMES	2.098	5.872	1.112	Resident.LowLat	0	0	1.661	1.659	1.661	0.016	0.012	-0.248	1.098	1	0	0	0	NA	NA	altricial	Monogamous	NA	NA
Orthorhyncus_cristatus	APODIFORMES	-1.931	1.012	-0.4	Resident.LowLat	0	0	1.614	1.683	1.614	0.013	0.014	0.052	2.387	0	1	1	0.148	16.25	20.25	altricial	NA	NA	NA
Oryzoborus_angolensis	PASSERIFORMES	-0.375	2.472	0.403	Resident.LowLat	0	0	1.628	1.646	1.628	0.017	0.013	0.162	1.321	0	1	1	0.173	12	11	altricial	NA	NA	NA
Otus_bakkamoena	STRIGIFORMES	1.435	4.935	0.927	Resident.MidLat	0	1.533	1.555	1.453	1.555	0.034	0.012	5.693	-3.242	0	1	1	0.001	NA	NA	semialtricial	Monogamous	NA	NA
Otus_scops	STRIGIFORMES	0.92	4.345	0.718	Migrant.Short	4971.23	NA	1.284	1.363	1.408	0.042	0.012	NA	NA	0	1	1	0.001	24.5	25	semialtricial	Facultative	Solitary	Pair
Oxyura_australis	ANSERIFORMES	1.361	6.328	0.153	Resident.MidLat	0	0.055	1.54	1.497	1.54	0.012	0.013	-0.135	1.862	0	1	0	0.148	24	1	precocial	Polygamous	Solitary	Aggregation
Oxyura_jamaicensis	ANSERIFORMES	1.258	6.278	0.073	Migrant.Short	1963.16	NA	1.21	1.354	1.44	0.062	0.013	NA	NA	0	1	0	0.153	24	52.5	precocial	Monogamous	Solitary	Aggregation
Oxyura_maccoa	ANSERIFORMES	1.542	6.76	0.116	Resident.MidLat	0	0.001	1.357	1.418	1.357	0.014	0.008	-2.227	-1.488	0	1	0	0.148	26	17.55	precocial	Monogamous	Facultative	Aggregation
Pachycephala_olivacea	PASSERIFORMES	0.389	3.79	0.473	Resident.MidLat	0	0.121	1.582	1.524	1.582	0.015	0.016	1.473	2.855	1	1	1	0.185	NA	NA	altricial	NA	NA	NA
Pachycephala_pectoralis	PASSERIFORMES	0.14	3.258	0.504	Resident.MidLat	0	0.017	1.501	1.475	1.501	0.015	0.013	0.087	1.654	0	1	1	0.073	15.35	10.55	altricial	Monogamous	Solitary	Aggregation
Pachycephala_rufiventris	PASSERIFORMES	0.063	3.065	0.529	Resident.MidLat	0	0.001	1.364	1.384	1.364	0.008	0.009	-2.863	-0.618	1	1	1	0.162	14.1	11.05	altricial	Monogamous	Solitary	Aggregation
Pachycephala_rufogularis	PASSERIFORMES	0.086	3.585	0.278	Resident.MidLat	0	0	1.404	1.363	1.404	0.013	0.01	-1.516	0.109	1	1	0	0.185	NA	NA	altricial	NA	NA	NA
Pachycephala_simplex	PASSERIFORMES	-0.186	2.944	0.342	Resident.LowLat	0	0	1.651	1.668	1.651	0.011	0.013	-0.499	1.964	0	1	1	0.057	NA	NA	altricial	NA	NA	NA
Pachycephalopsis_poliosoma	PASSERIFORMES	0.028	3.646	0.188	Resident.LowLat	0	0	1.689	1.681	1.689	0.011	0.015	0.094	2.943	0	1	1	0.001	NA	NA	altricial	Monogamous	Solitary	NA
Pachyramphus_niger	PASSERIFORMES	0.262	3.661	0.414	Resident.LowLat	0	0	1.658	1.737	1.658	0.012	0.012	-0.81	1.289	1	1	1	0.073	NA	NA	altricial	NA	NA	NA
Pachyramphus_polychopterus	PASSERIFORMES	-0.271	3.008	0.224	Resident.LowLat	0	0	1.617	1.64	1.617	0.017	0.013	0.229	1.353	0	1	1	0.024	18.5	21	altricial	Monogamous	Solitary	NA
Padda_oryzivora	PASSERIFORMES	-0.236	3.068	0.228	Resident.LowLat	0	0	1.529	1.638	1.529	0.019	0.012	0.048	0.511	0	0	0	0.153	14	16	altricial	Monogamous	Facultative	Aggregation
Pandion_haliaetus	ACCIPITRIFORMES	2.223	7.267	0.535	Migrant.Long	5682.43	NA	1.127	1.301	1.532	0.1	0.015	NA	NA	0	0	0	0.001	37.5	53	semialtricial	Facultative	Solitary	Solitary
Parabuteo_unicinctus	ACCIPITRIFORMES	2.054	6.282	0.867	Resident.LowLat	0	0.012	1.521	1.553	1.521	0.019	0.012	0.361	0.779	0	0	0	0	34.5	40	semialtricial	Monogamous	Solitary	Aggregation
Pardalotus_punctatus	PASSERIFORMES	-1.036	2.219	-0.127	Resident.MidLat	0	0.017	1.455	1.428	1.455	0.013	0.013	-0.321	1.509	0	1	1	0.148	19	21.5	altricial	Monogamous	Solitary	Bonded
Pardalotus_striatus	PASSERIFORMES	-0.63	2.38	0.196	Migrant.Short	512.451	NA	NA	NA	NA	NA	NA	NA	NA	0	1	1	0.049	20	23	altricial	Monogamous	Solitary	Aggregation
Parotia_lawesii	PASSERIFORMES	1.335	5.109	0.738	Resident.MidLat	0	0	1.681	1.668	1.681	0.01	0.014	-0.239	2.719	1	1	1	0.073	NA	NA	altricial	Polygamous	NA	NA
Parula_americana	PASSERIFORMES	-0.955	1.967	0.083	Migrant.Short	2283.44	NA	1.405	1.519	1.534	0.042	0.013	NA	NA	0	1	1	0.106	13	10.5	altricial	Monogamous	NA	NA
Parus_atricapillus	PASSERIFORMES	-0.255	2.434	0.543	Resident.HighLat	0	13.624	1.187	1.361	1.187	0.069	0.02	20.719	-5.559	1	1	1	0.165	12.5	16.5	altricial	Monogamous	Solitary	Aggregation
Parus_gambeli	PASSERIFORMES	-0.318	2.436	0.478	Resident.HighLat	0	10.686	1.196	1.319	1.196	0.049	0.017	15.156	-5.897	0	1	1	0.145	13.985	20.35	altricial	Monogamous	Solitary	Pair
Parus_hudsonicus	PASSERIFORMES	-0.342	2.399	0.473	Resident.HighLat	0	19.904	1.056	1.267	1.056	0.075	0.021	23.121	-6.794	0	1	1	0.155	15	18	altricial	Monogamous	Solitary	Bonded
Passer_domesticus	PASSERIFORMES	-0.012	3.258	0.353	Resident.HighLat	0	8.01	1.242	1.334	1.242	0.051	0.014	13.628	-6.693	0	0	1	0.068	12	15	altricial	Monogamous	Facultative	Aggregation
Passer_hispaniolensis	PASSERIFORMES	-0.037	3.208	0.353	Migrant.Short	1403.96	NA	1.301	1.312	1.286	0.019	0.006	NA	NA	1	0	0	0.142	11.5	13	altricial	Monogamous	Colonial	Aggregation
Passerina_cyanea	PASSERIFORMES	-0.423	2.574	0.301	Migrant.Short	2411.08	NA	1.391	1.471	1.522	0.041	0.012	NA	NA	1	1	0	0.176	12.5	9.5	altricial	NA	NA	NA
Patagioenas_cayennensis	COLUMBIFORMES	0.569	5.445	-0.198	Resident.LowLat	0	0.001	1.625	1.645	1.625	0.017	0.013	0.205	1.339	1	0	1	0	NA	NA	altricial	Monogamous	Solitary	NA
Patagioenas_fasciata	COLUMBIFORMES	0.788	5.781	-0.151	Migrant.Short	661.195	NA	1.302	1.377	1.291	0.036	0.01	NA	NA	1	0	1	0.135	19	22.5	altricial	Monogamous	Solitary	Aggregation
Patagioenas_leucocephala	COLUMBIFORMES	0.556	5.466	-0.222	Resident.MidLat	0	0	1.555	1.667	1.555	0.017	0.013	0.153	1.224	1	0	1	0	13.8	20	altricial	Monogamous	Colonial	NA
Patagioenas_maculosa	COLUMBIFORMES	0.709	5.764	-0.223	Resident.MidLat	0	0.039	1.438	1.503	1.438	0.017	0.011	-0.537	0.056	0	0	0	0.056	NA	NA	altricial	Monogamous	NA	NA
Patagioenas_picazuro	COLUMBIFORMES	0.916	6.004	-0.133	Resident.MidLat	0	0.001	1.512	1.602	1.512	0.022	0.013	0.94	0.956	0	1	0	0.148	NA	NA	altricial	Monogamous	Solitary	NA
Patagioenas_squamosa	COLUMBIFORMES	0.615	5.738	-0.303	Resident.MidLat	0	0	1.552	1.68	1.552	0.018	0.013	0.542	1.477	1	1	1	0.076	NA	NA	altricial	Monogamous	Solitary	NA
Pelargopsis_capensis	CORACIIFORMES	1.068	5.136	0.457	Resident.LowLat	0	0	1.554	1.631	1.554	0.019	0.012	-0.024	0.508	0	1	1	0.002	NA	NA	altricial	NA	NA	NA
Pelecanus_erythrorhynchos	PELECANIFORMES	3.045	8.621	0.649	Migrant.Short	2636.32	NA	1.188	1.356	1.433	0.054	0.015	NA	NA	0	0	0	0	30	48	altricial	NA	Colonial	NA
Penelope_purpurascens	GALLIFORMES	1.783	7.582	-0.068	Resident.LowLat	0	0	1.608	1.704	1.608	0.019	0.013	0.526	1.144	1	0	1	0.142	26	NA	precocial	NA	NA	NA
Penelopides_panini	BUCEROTIFORMES	1.995	6.04	0.929	Resident.LowLat	0	0	1.618	1.694	1.618	0.015	0.014	0.272	1.927	1	1	1	0.065	32.5	56.5	altricial	Monogamous	Solitary	NA
Peneothello_cyanus	PASSERIFORMES	-0.046	3.298	0.297	Resident.LowLat	0	0	1.66	1.65	1.66	0.011	0.014	-0.076	2.782	0	1	1	0	NA	NA	altricial	NA	NA	NA
Pericrocotus_ethologus	PASSERIFORMES	-0.151	2.773	0.468	Migrant.Short	2021.82	NA	1.363	1.457	1.388	0.049	0.011	NA	NA	0	1	1	0.039	NA	NA	altricial	Monogamous	Solitary	Aggregation
Perisoreus_canadensis	PASSERIFORMES	0.942	4.234	0.797	Resident.HighLat	0	19.002	1.07	1.282	1.07	0.074	0.021	22.885	-6.456	1	1	1	0.074	17	21.5	altricial	Monogamous	Solitary	Bonded
Perissocephalus_tricolor	PASSERIFORMES	1.526	5.639	0.661	Resident.LowLat	0	0	1.662	1.697	1.662	0.012	0.014	-0.153	2.34	1	0	1	0.024	26.5	27	altricial	NA	NA	NA
Petrochelidon_fulva	PASSERIFORMES	-0.687	2.74	-0.051	Migrant.Short	445.061	NA	NA	NA	NA	NA	NA	NA	NA	0	1	0	0	15	19	altricial	Monogamous	Colonial	NA
Petroica_goodenovii	PASSERIFORMES	-1.015	2.563	-0.285	Resident.LowLat	0	0.001	1.356	1.365	1.356	0.007	0.009	-2.996	-0.503	0	1	0	0	14	12.5	altricial	Monogamous	Solitary	NA
Petroica_multicolor	PASSERIFORMES	-0.799	2.625	-0.101	Migrant.Short	301.41	NA	1.499	1.496	1.462	0.014	0.014	NA	NA	0	1	1	0	16.2	15	altricial	Monogamous	Solitary	Aggregation
Petroica_phoenicea	PASSERIFORMES	-0.722	2.644	-0.034	Migrant.Short	191.903	NA	1.509	1.506	1.54	0.022	0.015	NA	NA	0	1	1	0	16.8	17.3	altricial	NA	NA	NA
Petroica_rodinogaster	PASSERIFORMES	-0.713	2.267	0.171	Migrant.Short	129.158	NA	1.522	1.519	1.57	0.023	0.016	NA	NA	0	1	1	0	NA	NA	altricial	NA	NA	NA
Petroica_rosea	PASSERIFORMES	-0.693	2.37	0.138	Migrant.Short	686.679	NA	1.525	1.522	1.496	0.008	0.014	NA	NA	0	1	1	0	14	NA	altricial	Monogamous	Solitary	Aggregation
Pezoporus_wallicus	PSITTACIFORMES	1.002	4.338	0.804	Resident.MidLat	0	0.108	1.555	1.518	1.555	0.013	0.013	0.165	1.506	0	0	0	0.098	21	NA	altricial	Monogamous	NA	NA
Phacellodomus_ruber	PASSERIFORMES	0.104	3.67	0.251	Resident.LowLat	0	0	1.527	1.61	1.527	0.021	0.012	0.61	0.666	0	1	0	0	NA	NA	altricial	Monogamous	Solitary	NA
Phaenicophaeus_curvirostris	CUCULIFORMES	1.03	4.994	0.489	Resident.LowLat	0	0	1.703	1.692	1.703	0.012	0.014	-0.255	2.201	0	1	1	0.002	NA	NA	altricial	NA	NA	NA
Phaenicophaeus_superciliosus	CUCULIFORMES	0.921	4.627	0.573	Resident.LowLat	0	0	1.746	1.694	1.746	0.015	0.015	0.622	2.684	0	1	1	0.001	NA	NA	altricial	Monogamous	Solitary	NA
Phaenicophilus_palmarum	PASSERIFORMES	0.112	3.373	0.416	Resident.LowLat	0	0	1.574	1.669	1.574	0.014	0.012	-0.476	1.085	1	1	0	0.185	10	10	altricial	NA	NA	NA
Phaethornis_superciliosus	APODIFORMES	-1.349	1.758	-0.204	Resident.LowLat	0	0	1.671	1.691	1.671	0.013	0.013	-0.311	1.767	0	1	1	0.148	17	21	altricial	NA	NA	NA
Phainopepla_nitens	PASSERIFORMES	-0.225	3.299	0.118	Migrant.Short	2215.95	NA	1.364	1.342	1.375	0.024	0.008	NA	NA	1	1	0	0.073	14.25	19.25	altricial	Monogamous	Facultative	Aggregation
Phalacrocorax_africanus	SULIFORMES	1.493	6.422	0.239	Resident.LowLat	0	0	1.49	1.5	1.49	0.022	0.01	-0.246	-0.887	0	0	0	0	24	28	altricial	Monogamous	Colonial	Solitary
Phalacrocorax_atriceps	SULIFORMES	2.648	8.023	0.562	Migrant.Short	1476.92	NA	NA	NA	NA	NA	NA	NA	NA	0	1	0	0.002	29	56	altricial	Monogamous	Colonial	Aggregation
Phalacrocorax_carbo	SULIFORMES	2.361	7.804	0.392	Migrant.Short	2166.66	NA	1.155	1.373	1.376	0.096	0.011	NA	NA	0	0	0	0	29	50	altricial	Monogamous	Colonial	Aggregation
Phalacrocorax_melanoleucos	SULIFORMES	1.663	6.545	0.346	Resident.MidLat	0	0.251	1.481	1.454	1.481	0.012	0.013	0.263	1.233	0	1	0	0.002	NA	NA	altricial	Monogamous	Colonial	NA
Phalacrocorax_sulcirostris	SULIFORMES	1.73	6.938	0.214	Resident.MidLat	0	0.034	1.574	1.56	1.574	0.012	0.013	-0.242	1.864	0	1	0	0.001	NA	NA	altricial	Monogamous	Colonial	NA
Phalacrocorax_urile	SULIFORMES	2.112	7.688	0.205	Resident.HighLat	0	10.201	1.022	1.336	1.022	0.039	0.011	10.984	-8.864	0	1	0	0.002	33	59.5	altricial	Monogamous	Colonial	NA
Phalacrocorax_varius	SULIFORMES	2.197	7.271	0.506	Resident.MidLat	0	0.01	1.396	1.414	1.396	0.011	0.01	-1.794	0.218	0	1	0	0.001	28.4	28	altricial	Monogamous	Colonial	NA
Phalaropus_lobatus	CHARADRIIFORMES	-0.827	3.564	-0.623	Migrant.Long	7244.53	NA	1.005	1.124	1.48	0.212	0.015	NA	NA	0	1	0	0.031	18.5	9.55	precocial	Facultative	Facultative	Aggregation
Phalcoboenus_australis	FALCONIFORMES	2.351	7.522	0.531	Resident.HighLat	0	1.611	1.393	1.46	1.393	0.047	0.017	9.832	-1.184	0	0	0	0.001	NA	NA	semialtricial	NA	Facultative	NA
Phapitreron_amethystinus	COLUMBIFORMES	0.248	4.906	-0.245	Resident.MidLat	0	0	1.706	1.655	1.706	0.013	0.013	-0.267	1.834	1	0	1	0.17	NA	NA	altricial	Monogamous	NA	NA
Phapitreron_leucotis	COLUMBIFORMES	0.122	4.902	-0.368	Resident.LowLat	0	0	1.654	1.702	1.654	0.013	0.013	-0.253	1.814	1	0	1	0	NA	NA	altricial	Monogamous	Solitary	NA
Phaps_chalcoptera	COLUMBIFORMES	0.592	5.776	-0.344	Resident.MidLat	0	0.006	1.375	1.388	1.375	0.009	0.009	-2.531	-0.343	0	0	0	0.097	15.5	18	altricial	Monogamous	Solitary	NA
Phaps_elegans	COLUMBIFORMES	0.498	5.241	-0.164	Resident.MidLat	0	0.051	1.539	1.455	1.539	0.019	0.014	1.01	1.56	0	0	1	0	16	22	altricial	Monogamous	NA	NA
Phaps_histrionica	COLUMBIFORMES	0.508	5.339	-0.203	Resident.LowLat	0	0	1.365	1.321	1.365	0.006	0.007	-3.825	-1.372	0	0	0	0	16	10	altricial	Monogamous	NA	NA
Phasianus_colchicus	GALLIFORMES	1.386	7.073	-0.2	Resident.MidLat	0	5.15	1.304	1.399	1.304	0.048	0.013	11.574	-5.861	1	1	1	0.153	24	0.1	precocial	Polygamous	Solitary	Solitary
Pheucticus_ludovicianus	PASSERIFORMES	0.223	3.87	0.266	Migrant.Short	4107.11	NA	1.27	1.436	1.579	0.073	0.015	NA	NA	1	1	1	0.188	12.5	10.5	altricial	Monogamous	NA	NA
Philemon_argenticeps	PASSERIFORMES	0.531	4.605	0.194	Resident.LowLat	0	0	1.392	1.477	1.392	0.013	0.007	-2.896	-1.966	1	1	1	0.229	NA	NA	altricial	NA	NA	NA
Philemon_buceroides	PASSERIFORMES	0.765	4.62	0.421	Resident.LowLat	0	0	1.664	1.611	1.664	0.014	0.012	-0.407	1.233	1	1	1	0.226	18	15	altricial	NA	NA	NA
Philemon_citreogularis	PASSERIFORMES	0.454	4.13	0.363	Resident.MidLat	0	0.002	1.403	1.444	1.403	0.012	0.01	-1.683	0.16	0	1	1	0.179	14.5	14	altricial	Monogamous	Solitary	Bonded
Philemon_corniculatus	PASSERIFORMES	0.681	4.799	0.246	Resident.MidLat	0	0.004	1.444	1.465	1.444	0.012	0.013	-0.635	1.491	1	1	1	0.142	16	18.5	altricial	Monogamous	Facultative	Bonded
Philemon_diemenensis	PASSERIFORMES	0.435	4.204	0.306	Resident.MidLat	0	0.001	1.6	1.63	1.6	0.007	0.01	-2.382	0.425	1	1	1	0.144	NA	NA	altricial	NA	NA	NA
Philomachus_pugnax	CHARADRIIFORMES	0.56	5.193	-0.08	Migrant.Long	7407.8	NA	1.077	1.233	1.511	0.125	0.015	NA	NA	0	1	0	0.153	21.5	13.3	precocial	Polygamous	Facultative	Solitary
Phleocryptes_melanops	PASSERIFORMES	-0.342	2.747	0.29	Migrant.Short	839.649	NA	NA	NA	NA	NA	NA	NA	NA	0	1	0	0	16	15	altricial	Monogamous	Solitary	NA
Phoenicopterus_roseus	PHOENICOPTERIFORMES	2.347	7.863	0.346	Migrant.Short	2885.76	NA	1.195	1.306	1.336	0.018	0.009	NA	NA	0	1	0	0.149	30	NA	semialtricial	NA	Colonial	NA
Phoeniculus_purpureus	BUCEROTIFORMES	0.718	4.357	-0.658	Resident.LowLat	0	0	1.475	1.473	1.475	0.026	0.009	0.054	-1.549	0	1	1	0.023	17.5	30	altricial	Monogamous	Solitary	Bonded
Phoenicurus_phoenicurus	PASSERIFORMES	-0.693	2.489	0.076	Migrant.Long	5273.28	NA	1.22	1.357	1.378	0.063	0.014	NA	NA	1	1	1	0.073	13	14.5	altricial	Monogamous	Solitary	NA
Phrygilus_patagonicus	PASSERIFORMES	0.022	3.124	0.456	Migrant.Short	1409.91	NA	NA	NA	NA	NA	NA	NA	NA	1	1	1	0.186	NA	NA	altricial	NA	NA	NA
Phylidonyris_niger	PASSERIFORMES	-0.223	2.734	0.416	Resident.MidLat	0	0.001	1.461	1.463	1.461	0.013	0.012	-0.758	0.965	0	1	0	0.131	NA	NA	altricial	NA	NA	NA
Phyllastrephus_terrestris	PASSERIFORMES	0.049	3.624	0.22	Resident.LowLat	0	0	1.416	1.58	1.416	0.027	0.01	0.588	-1.094	1	1	1	0.169	NA	NA	altricial	Monogamous	Solitary	NA
Phylloscopus_bonelli	PASSERIFORMES	-1.076	1.998	-0.055	Migrant.Short	3098.67	NA	1.459	1.453	1.315	0.046	0.007	NA	NA	0	1	0	0	12.5	12	altricial	Monogamous	Solitary	Aggregation
Phylloscopus_sibilatrix	PASSERIFORMES	-1.036	1.969	0.001	Migrant.Long	5716.58	NA	1.265	1.414	1.597	0.083	0.016	NA	NA	0	1	1	0	13	13	altricial	Facultative	Solitary	Aggregation
Phytotoma_rutila	PASSERIFORMES	-0.315	3.584	-0.122	Migrant.Short	863.946	NA	NA	NA	NA	NA	NA	NA	NA	0	0	0	0.042	14.5	17	altricial	Monogamous	Solitary	Aggregation
Piaya_cayana	CUCULIFORMES	0.602	4.644	0.245	Resident.LowLat	0	0	1.628	1.638	1.628	0.017	0.013	0.235	1.265	0	1	1	0	18.5	8	altricial	Monogamous	Solitary	Pair
Pica_pica	PASSERIFORMES	1.503	5.237	0.842	Resident.HighLat	0	8.947	1.242	1.35	1.242	0.059	0.016	16.097	-6.421	1	1	0	0.139	18	27	altricial	Monogamous	Facultative	Bonded
Picoides_arcticus	PICIFORMES	1.147	4.282	0.978	Resident.HighLat	0	17.842	1.095	1.314	1.095	0.076	0.022	23.238	-5.998	1	1	1	0.162	NA	24	altricial	NA	NA	NA
Picoides_pubescens	PICIFORMES	0.189	3.231	0.567	Resident.HighLat	0	10.877	1.24	1.379	1.24	0.06	0.018	17.795	-5.645	0	1	1	0.073	12	21	altricial	Monogamous	Solitary	Aggregation
Picoides_scalaris	PICIFORMES	0.328	3.496	0.568	Resident.MidLat	0	0.202	1.401	1.463	1.401	0.016	0.01	-0.385	-0.752	1	1	1	0.065	13	NA	altricial	Monogamous	Solitary	Solitary
Picoides_tridactylus	PICIFORMES	0.965	3.91	0.988	Resident.HighLat	0	16.926	1.082	1.254	1.082	0.084	0.02	23.515	-7.424	0	1	1	0.08	11.5	23.75	altricial	NA	Solitary	Solitary
Picoides_villosus	PICIFORMES	1.082	4.417	0.843	Resident.HighLat	0	10.474	1.239	1.378	1.239	0.059	0.018	17.228	-5.759	0	1	1	0.151	14	29	altricial	Monogamous	Solitary	Aggregation
Piculus_flavigula	PICIFORMES	0.47	4.118	0.385	Resident.LowLat	0	0	1.695	1.677	1.695	0.013	0.013	-0.326	1.611	0	1	1	0	NA	NA	altricial	NA	NA	Aggregation
Picumnus_temminckii	PICIFORMES	-0.519	2.398	0.297	Resident.MidLat	0	0	1.562	1.635	1.562	0.021	0.011	-0.014	-0.199	0	1	1	0	NA	NA	altricial	NA	NA	NA
Picus_canus	PICIFORMES	1.291	5.014	0.74	Resident.HighLat	0	7.94	1.304	1.443	1.304	0.063	0.018	17.03	-5.306	1	1	1	0.209	15	25.5	altricial	Monogamous	Solitary	Pair
Pinicola_enucleator	PASSERIFORMES	0.457	4.185	0.338	Migrant.Short	1280.15	NA	NA	NA	NA	NA	NA	NA	NA	1	0	1	0.149	13.5	17	altricial	Monogamous	Solitary	Bonded
Pionites_leucogaster	PSITTACIFORMES	1.691	4.911	1.196	Resident.LowLat	0	0	1.705	1.687	1.705	0.014	0.012	-0.409	1.2	1	0	1	0	28	70	altricial	Monogamous	NA	NA
Pionites_melanocephalus	PSITTACIFORMES	1.672	4.916	1.175	Resident.LowLat	0	0	1.676	1.707	1.676	0.011	0.014	-0.219	2.447	1	0	1	0.135	27	73	altricial	Monogamous	NA	NA
Pionus_menstruus	PSITTACIFORMES	1.758	5.438	0.994	Resident.LowLat	0	0	1.687	1.671	1.687	0.014	0.013	-0.229	1.544	1	0	1	0.135	26.5	57.5	altricial	Monogamous	NA	NA
Pionus_senilis	PSITTACIFORMES	1.792	5.347	1.076	Resident.LowLat	0	0	1.644	1.727	1.644	0.015	0.013	0.074	1.687	1	0	1	0.17	NA	NA	altricial	Monogamous	NA	NA
Pipilo_erythrophthalmus	PASSERIFORMES	0.3	3.642	0.462	Migrant.Short	1521.64	NA	1.277	1.421	1.398	0.051	0.013	NA	NA	0	1	1	0.183	12.5	10.75	altricial	Monogamous	Solitary	NA
Pipra_erythrocephala	PASSERIFORMES	-0.708	2.612	-0.004	Resident.LowLat	0	0	1.668	1.701	1.668	0.012	0.014	-0.259	2.261	1	1	1	0.073	16.5	NA	altricial	Polygamous	Solitary	NA
Pipra_fasciicauda	PASSERIFORMES	-0.496	2.66	0.184	Resident.LowLat	0	0	1.631	1.661	1.631	0.018	0.012	-0.028	0.662	1	1	1	0.073	NA	NA	altricial	Polygamous	Solitary	NA
Pipra_mentalis	PASSERIFORMES	-0.536	2.72	0.111	Resident.LowLat	0	0	1.664	1.73	1.664	0.015	0.013	0.075	1.714	1	1	1	0.073	NA	NA	altricial	Polygamous	Solitary	NA
Pipra_pipra	PASSERIFORMES	-0.698	2.479	0.076	Resident.LowLat	0	0	1.711	1.676	1.711	0.012	0.013	-0.325	1.954	1	1	1	0.073	NA	NA	altricial	Monogamous	NA	NA
Piranga_ludoviciana	PASSERIFORMES	0.182	3.332	0.507	Migrant.Short	3715.66	NA	1.172	1.319	1.455	0.072	0.014	NA	NA	0	1	1	0.024	13	11.3	altricial	NA	NA	NA
Pitangus_sulphuratus	PASSERIFORMES	0.389	4.27	0.225	Resident.LowLat	0	0.001	1.602	1.614	1.602	0.017	0.013	0.163	1.168	1	1	1	0.072	16	15	altricial	Monogamous	Solitary	Aggregation
Pithys_albifrons	PASSERIFORMES	-0.487	2.982	0.022	Resident.LowLat	0	0	1.676	1.707	1.676	0.011	0.014	-0.252	2.333	0	1	1	0.001	NA	NA	altricial	Monogamous	Solitary	NA
Pitohui_dichrous	PASSERIFORMES	0.629	4.272	0.464	Resident.LowLat	0	0	1.701	1.696	1.701	0.011	0.015	0.277	3.223	1	1	1	0.165	NA	NA	altricial	NA	NA	NA
Pitohui_ferrugineus	PASSERIFORMES	0.854	4.57	0.537	Resident.LowLat	0	0	1.699	1.695	1.699	0.01	0.014	-0.186	2.723	1	1	1	0.073	NA	NA	altricial	Monogamous	Solitary	NA
Pitta_sordida	PASSERIFORMES	0.243	4.052	0.192	Migrant.Short	2238.88	NA	1.529	1.664	1.687	0.016	0.013	NA	NA	0	1	1	0	16.75	16	altricial	Monogamous	Solitary	NA
Pitta_versicolor	PASSERIFORMES	0.667	4.631	0.317	Migrant.Short	732.223	NA	1.572	1.569	1.626	0.031	0.011	NA	NA	0	1	1	0.023	16	15	altricial	Monogamous	Solitary	NA
Platalea_alba	PELECANIFORMES	2.506	7.509	0.692	Resident.LowLat	0	0	1.478	1.471	1.478	0.024	0.01	-0.011	-1.084	0	1	0	0.002	26	35	semiprecocial	Monogamous	Colonial	Bonded
Platalea_regia	PELECANIFORMES	2.402	7.489	0.599	Resident.LowLat	0	0.119	1.41	1.436	1.41	0.011	0.011	-1.34	-0.025	0	1	0	0.021	NA	NA	semiprecocial	NA	NA	NA
Platycercus_adscitus	PSITTACIFORMES	1.111	4.497	0.831	Resident.MidLat	0	0	1.403	1.46	1.403	0.011	0.011	-1.553	0.584	1	1	0	0.186	20	35	altricial	Monogamous	Solitary	NA
Platycercus_caledonicus	PSITTACIFORMES	1.328	4.758	0.915	Resident.LowLat	0	0.418	1.547	1.522	1.547	0.012	0.015	1.539	2.119	1	1	1	0.153	20.9	35	altricial	Monogamous	NA	NA
Platycercus_elegans	PSITTACIFORMES	1.303	4.814	0.86	Resident.MidLat	0	0.01	1.527	1.475	1.527	0.017	0.015	1.103	2.723	1	1	1	0.153	19.7	34	altricial	Monogamous	Solitary	Aggregation
Platycercus_eximius	PSITTACIFORMES	1.027	4.618	0.684	Resident.MidLat	0	0.031	1.506	1.457	1.506	0.015	0.015	1.111	2.996	1	1	0	0.153	19.5	33.5	altricial	Monogamous	NA	NA
Platycercus_icterotis	PSITTACIFORMES	0.943	3.987	0.926	Resident.MidLat	0	0.001	1.471	1.398	1.471	0.017	0.011	-0.7	-0.061	1	0	0	0.135	20.5	31	altricial	Monogamous	NA	NA
Platycercus_venustus	PSITTACIFORMES	0.811	4.363	0.599	Resident.LowLat	0	0	1.371	1.452	1.371	0.012	0.007	-3.13	-2.103	0	0	0	0.25	19.75	49	altricial	Monogamous	NA	NA
Platyrinchus_cancrominus	PASSERIFORMES	-0.713	2.275	0.167	Resident.LowLat	0	0	1.632	1.731	1.632	0.017	0.013	0.298	1.597	0	1	1	0.024	NA	NA	altricial	Monogamous	Solitary	NA
Platyrinchus_mystaceus	PASSERIFORMES	-0.911	2.213	0.001	Resident.LowLat	0	0	1.64	1.637	1.64	0.021	0.013	0.738	1.015	0	1	1	0	NA	NA	altricial	NA	NA	NA
Plegadis_chihi	PELECANIFORMES	1.609	6.215	0.456	Migrant.Short	2025.05	NA	1.228	1.336	1.372	0.027	0.011	NA	NA	0	1	0	0.001	21	12	semiprecocial	Monogamous	Colonial	Aggregation
Plegadis_falcinellus	PELECANIFORMES	1.646	6.291	0.455	Migrant.Short	3406.32	NA	1.388	1.438	1.467	0.024	0.009	NA	NA	0	1	0	0.001	21	28	semiprecocial	Monogamous	Colonial	Bonded
Ploceus_cucullatus	PASSERIFORMES	0.372	3.74	0.482	Resident.LowLat	0	NA	NA	NA	NA	NA	NA	NA	NA	0	1	0	0.242	12	18.3	altricial	Polygamous	Facultative	NA
Pluvialis_apricaria	CHARADRIIFORMES	0.8	5.361	0.077	Migrant.Short	3573.81	NA	1.063	1.22	1.508	0.161	0.017	NA	NA	1	1	0	0.147	30.4	14.55	precocial	Monogamous	Solitary	Aggregation
Pluvialis_dominica	CHARADRIIFORMES	0.598	5.005	0.052	Migrant.Long	10308.6	NA	1.002	1.087	1.548	0.223	0.016	NA	NA	1	1	0	0.099	26	11.05	precocial	Monogamous	NA	Aggregation
Pluvialis_fulva	CHARADRIIFORMES	0.501	4.977	-0.03	Migrant.Long	7128.72	NA	1	1.125	1.528	0.259	0.017	NA	NA	1	1	0	0.115	26	NA	precocial	Monogamous	NA	NA
Pluvialis_squatarola	CHARADRIIFORMES	0.943	5.458	0.169	Migrant.Long	7243.98	NA	1	1.065	1.49	0.218	0.015	NA	NA	0	1	0	0.068	26.6	11.55	precocial	Monogamous	Solitary	Aggregation
Podager_nacunda	CAPRIMULGIFORMES	0.336	5.354	-0.383	Resident.LowLat	0	NA	NA	NA	NA	NA	NA	NA	NA	0	1	0	0	NA	NA	semiprecocial	NA	NA	NA
Podargus_strigoides	CAPRIMULGIFORMES	1.537	5.944	0.515	Resident.MidLat	0	0.005	1.363	1.382	1.363	0.008	0.009	-2.911	-0.642	0	1	1	0.002	29	31	semialtricial	NA	NA	NA
Podiceps_cristatus	PODICIPEDIFORMES	1.17	6.57	-0.16	Migrant.Short	4341.66	NA	1.232	1.334	1.401	0.048	0.013	NA	NA	0	1	0	0.001	27.5	75	precocial	Monogamous	Facultative	Solitary
Podiceps_grisegena	PODICIPEDIFORMES	1.396	7.017	-0.16	Migrant.Short	1352.38	NA	1.111	1.27	1.181	0.095	0.016	NA	NA	0	1	0	0.002	21.75	30.05	precocial	Monogamous	Facultative	Aggregation
Podiceps_nigricollis	PODICIPEDIFORMES	0.536	5.999	-0.511	Migrant.Short	1871.42	NA	1.218	1.35	1.393	0.048	0.014	NA	NA	0	1	0	0.002	21	22.55	precocial	Monogamous	Colonial	Bonded
Poecilodryas_albonotata	PASSERIFORMES	0.262	3.638	0.427	Resident.MidLat	0	0	1.644	1.634	1.644	0.011	0.014	-0.194	2.648	0	1	1	0	NA	NA	altricial	NA	NA	NA
Poecilodryas_cerviniventris	PASSERIFORMES	-0.329	2.833	0.259	Resident.LowLat	0	0	1.375	1.457	1.375	0.013	0.007	-3.07	-2.249	0	1	1	0.153	NA	NA	altricial	NA	NA	NA
Poecilodryas_placens	PASSERIFORMES	-0.02	3.281	0.332	Resident.LowLat	0	0	1.715	1.708	1.715	0.01	0.016	0.417	3.644	0	1	1	0	NA	NA	altricial	NA	NA	NA
Poecilodryas_superciliosa	PASSERIFORMES	-0.083	2.996	0.418	Resident.LowLat	0	0	1.429	1.527	1.429	0.014	0.007	-2.693	-1.9	0	1	1	0.173	NA	NA	altricial	NA	NA	NA
Poephila_acuticauda	PASSERIFORMES	-0.683	2.491	0.084	Resident.LowLat	0	0	1.367	1.448	1.367	0.012	0.007	-3.055	-1.945	0	1	0	0.173	13.5	21.75	altricial	NA	NA	NA
Poephila_personata	PASSERIFORMES	-0.755	2.603	-0.046	Resident.LowLat	0	0	1.383	1.47	1.383	0.013	0.007	-3.029	-2.127	0	1	0	0.173	14	21.5	altricial	NA	NA	NA
Poicephalus_gulielmi	PSITTACIFORMES	1.967	5.351	1.249	Resident.LowLat	0	0	1.666	1.655	1.666	0.016	0.015	1.136	2.871	1	1	1	0.153	26	66.5	altricial	Monogamous	NA	NA
Poicephalus_meyeri	PSITTACIFORMES	1.515	4.408	1.281	Resident.LowLat	0	0	1.48	1.503	1.48	0.027	0.009	0.323	-1.468	1	1	1	0.185	30	63.85	altricial	Monogamous	NA	NA
Poicephalus_robustus	PSITTACIFORMES	2.163	5.534	1.351	Resident.LowLat	0	0	1.547	1.57	1.547	0.029	0.009	0.471	-1.872	1	0	1	0.233	27	69.85	altricial	Monogamous	NA	NA
Polihierax_semitorquatus	FALCONIFORMES	0.372	3.935	0.381	Resident.LowLat	0	0	1.395	1.424	1.395	0.016	0.01	-1.021	-0.235	0	1	0	0.002	28.5	30	semialtricial	NA	NA	NA
Poliocephalus_poliocephalus	PODICIPEDIFORMES	0.536	5.409	-0.212	Migrant.Short	1201.93	NA	NA	NA	NA	NA	NA	NA	NA	0	1	0	0.001	22.5	NA	precocial	Monogamous	NA	NA
Polioptila_caerulea	PASSERIFORMES	-1.347	1.569	-0.105	Migrant.Short	1663.56	NA	1.419	1.474	1.446	0.034	0.01	NA	NA	0	1	1	0	13	12	altricial	Monogamous	Solitary	NA
Polysticta_stelleri	ANSERIFORMES	1.658	6.792	0.216	Migrant.Short	1775.85	NA	1.003	1.107	1	0.175	0.016	NA	NA	0	1	0	0.019	26.5	0.1	precocial	Monogamous	Solitary	Aggregation
Polytelis_alexandrae	PSITTACIFORMES	1.065	4.29	0.891	Resident.MidLat	0	0	1.308	1.323	1.308	0.002	0.006	-5.009	-2.024	0	0	0	0.098	22	38.5	altricial	Monogamous	NA	NA
Polytelis_anthopeplus	PSITTACIFORMES	1.163	5.175	0.532	Resident.MidLat	0	0	1.384	1.349	1.384	0.012	0.008	-2.398	-1.082	1	0	0	0.135	21.25	42	altricial	Monogamous	Colonial	NA
Polytelis_swainsonii	PSITTACIFORMES	1.242	4.96	0.72	Migrant.Short	335.956	NA	NA	NA	NA	NA	NA	NA	NA	0	0	1	0.128	20.5	40	altricial	Monogamous	NA	NA
Pomatorhinus_ruficollis	PASSERIFORMES	0.574	3.738	0.685	Resident.LowLat	0	0.324	1.592	1.483	1.592	0.034	0.011	3.129	-1.56	1	1	1	0.185	NA	NA	altricial	Monogamous	NA	NA
Pomatostomus_halli	PASSERIFORMES	0.47	3.624	0.641	Resident.MidLat	0	0	1.315	1.34	1.315	0.004	0.008	-3.664	-0.553	0	1	0	0	NA	NA	altricial	Monogamous	Solitary	NA
Pomatostomus_isidorei	PASSERIFORMES	0.777	4.159	0.671	Resident.LowLat	0	0	1.701	1.697	1.701	0.01	0.014	-0.196	2.739	0	1	1	0.001	NA	NA	altricial	Monogamous	Solitary	NA
Pomatostomus_superciliosus	PASSERIFORMES	0.422	3.62	0.596	Resident.MidLat	0	0.001	1.358	1.35	1.358	0.007	0.009	-3.045	-0.458	1	1	1	0.169	17.75	16.5	altricial	Monogamous	Solitary	Bonded
Pooecetes_gramineus	PASSERIFORMES	-0.242	3.258	0.122	Migrant.Short	1863.59	NA	1.239	1.392	1.411	0.049	0.013	NA	NA	0	1	0	0.129	12	9.25	altricial	Monogamous	Solitary	Solitary
Poospiza_nigrorufa	PASSERIFORMES	-0.353	2.855	0.222	Resident.MidLat	0	0.005	1.526	1.562	1.526	0.018	0.012	-0.002	0.782	NA	NA	NA	NA	NA	NA	altricial	NA	NA	NA
Porphyrio_martinica	GRUIFORMES	0.875	5.384	0.14	Migrant.Short	1658.26	NA	NA	NA	NA	NA	NA	NA	NA	1	1	0	0.149	23.5	2.5	precocial	NA	NA	NA
Porphyrio_porphyrio	GRUIFORMES	1.549	6.64	0.183	Resident.LowLat	0	0.096	1.494	1.502	1.494	0.02	0.01	-0.107	-0.632	0	0	0	0.135	24.75	31.5	precocial	Monogamous	Facultative	Bonded
Porzana_atra	GRUIFORMES	0.243	4.401	0.012	Resident.MidLat	0	NA	NA	NA	NA	NA	NA	NA	NA	0	1	1	0.001	21	NA	precocial	NA	NA	NA
Porzana_fluminea	GRUIFORMES	0.025	3.99	0.006	Resident.MidLat	0	0.008	1.404	1.384	1.404	0.01	0.011	-1.731	0.584	0	1	0	0.148	NA	NA	precocial	NA	NA	NA
Prionochilus_plateni	PASSERIFORMES	-0.886	2.064	0.103	Resident.LowLat	0	0	1.734	1.681	1.734	0.012	0.014	0.196	2.67	1	0	1	0.104	NA	NA	altricial	NA	Solitary	NA
Prionops_plumatus	PASSERIFORMES	0.203	3.57	0.403	Resident.LowLat	0	0	1.503	1.485	1.503	0.028	0.01	0.593	-1.216	0	1	0	0.001	13	18	altricial	Monogamous	Solitary	Aggregation
Progne_subis	PASSERIFORMES	0.095	3.487	0.34	Migrant.Long	7334.49	NA	1.393	1.477	1.603	0.05	0.012	NA	NA	0	1	1	0	16.5	28.25	altricial	Monogamous	Facultative	Aggregation
Prunella_modularis	PASSERIFORMES	-0.236	3.118	0.202	Migrant.Short	2288.05	NA	1.167	1.354	1.402	0.085	0.017	NA	NA	0	1	0	0.131	12.5	11.75	altricial	Facultative	Solitary	Solitary
Psaltriparus_minimus	PASSERIFORMES	-1.036	1.732	0.123	Resident.MidLat	0	3.054	1.35	1.415	1.35	0.026	0.011	5.639	-4.673	0	1	1	0.073	12.5	18	altricial	Monogamous	Solitary	Aggregation
Psarocolius_montezuma	PASSERIFORMES	1.771	5.931	0.756	Resident.LowLat	0	0	1.635	1.725	1.635	0.016	0.013	0.095	1.486	1	1	1	0.131	14	30	altricial	Polygamous	Colonial	Aggregation
Psephotus_chrysopterygius	PSITTACIFORMES	0.405	3.616	0.581	Resident.LowLat	0	0	1.421	1.518	1.421	0.013	0.006	-3.281	-2.494	0	0	1	0.098	19.5	31.5	altricial	Monogamous	NA	NA
Psephotus_dissimilis	PSITTACIFORMES	0.501	3.401	0.789	Resident.MidLat	0	0	1.397	1.487	1.397	0.014	0.007	-2.84	-2.297	0	0	1	0	20.3	30.5	altricial	Monogamous	NA	NA
Psephotus_haematonotus	PSITTACIFORMES	0.704	4.08	0.638	Resident.MidLat	0	0.005	1.451	1.418	1.451	0.013	0.014	-0.065	2.229	0	0	0	0.115	19.75	30	altricial	Monogamous	NA	NA
Psephotus_varius	PSITTACIFORMES	0.549	4.038	0.505	Resident.MidLat	0	0	1.339	1.336	1.339	0.006	0.008	-3.508	-0.872	0	0	0	0.057	20	30	altricial	Monogamous	NA	NA
Pseudocolopteryx_flaviventris	PASSERIFORMES	-1.079	2.001	-0.059	Migrant.Short	810.487	NA	NA	NA	NA	NA	NA	NA	NA	0	1	0	0	NA	NA	altricial	Monogamous	Solitary	Aggregation
Pseudoleistes_virescens	PASSERIFORMES	0.71	4.254	0.554	Resident.MidLat	0	0.007	1.525	1.552	1.525	0.018	0.013	0.639	1.513	0	1	0	0.057	NA	NA	altricial	Monogamous	Colonial	NA
Pseudotriccus_pelzelni	PASSERIFORMES	-0.478	2.303	0.388	Resident.LowLat	0	0.002	1.671	1.671	1.671	0.014	0.013	-0.307	1.437	0	1	1	0	NA	NA	altricial	Monogamous	Solitary	NA
Psittacula_columboides	PSITTACIFORMES	1.194	4.5	0.913	Resident.MidLat	0	0	1.617	1.512	1.617	0.018	0.011	-0.419	0.012	1	0	1	0.176	27	49	altricial	Monogamous	NA	NA
Psittacula_cyanocephala	PSITTACIFORMES	0.975	4.094	0.902	Resident.MidLat	0	0.007	1.411	1.536	1.411	0.025	0.009	-0.038	-1.531	1	0	1	0.176	24	42	altricial	Monogamous	Colonial	Aggregation
Psittacula_krameri	PSITTACIFORMES	1.305	4.789	0.875	Resident.LowLat	0	0.087	1.39	1.512	1.39	0.025	0.008	-0.048	-2.193	1	0	1	0.17	23	49	altricial	Monogamous	Facultative	Aggregation
Psittaculirostris_edwardsii	PSITTACIFORMES	1.209	4.507	0.924	Resident.LowLat	0	0	1.717	1.726	1.717	0.011	0.015	0.141	2.883	1	0	1	0	19	56	altricial	Monogamous	NA	NA
Psitteuteles_versicolor	PSITTACIFORMES	0.615	4.034	0.573	Resident.LowLat	0	0	1.367	1.448	1.367	0.012	0.007	-2.879	-1.694	0	0	0	0	21.5	41	altricial	Monogamous	NA	NA
Psophodes_cristatus	PASSERIFORMES	0.336	3.651	0.494	Resident.MidLat	0	0	1.316	1.322	1.316	0.004	0.008	-3.837	-0.689	0	1	0	0.173	NA	NA	altricial	NA	NA	NA
Psophodes_olivaceus	PASSERIFORMES	0.781	4.139	0.685	Resident.MidLat	0	0.017	1.53	1.548	1.53	0.012	0.014	-0.268	2.07	1	1	1	0.145	17	12	altricial	Monogamous	Solitary	Aggregation
Pteroglossus_castanotis	PICIFORMES	1.447	5.455	0.674	Resident.LowLat	0	0	1.657	1.66	1.657	0.016	0.012	-0.139	1.113	1	1	1	0.116	NA	NA	altricial	NA	NA	NA
Pteroglossus_torquatus	PICIFORMES	1.269	5.416	0.517	Resident.LowLat	0	NA	NA	NA	NA	NA	NA	NA	NA	1	1	1	0.065	16	44	altricial	NA	NA	NA
Ptilinopus_insularis	COLUMBIFORMES	0.068	4.63	-0.282	Resident.MidLat	0	NA	NA	NA	NA	NA	NA	NA	NA	1	0	1	0	NA	NA	altricial	Monogamous	NA	NA
Ptilinopus_leclancheri	COLUMBIFORMES	0.465	5.244	-0.2	Resident.LowLat	0	0	1.706	1.653	1.706	0.013	0.013	-0.206	1.85	1	0	1	0	NA	NA	altricial	Monogamous	NA	NA
Ptilinopus_magnificus	COLUMBIFORMES	0.746	5.767	-0.187	Resident.LowLat	0	0	1.623	1.649	1.623	0.011	0.013	-0.567	1.918	1	0	1	0	13	7	altricial	Monogamous	NA	NA
Ptilinopus_occipitalis	COLUMBIFORMES	0.742	5.347	0.026	Resident.LowLat	0	0	1.655	1.703	1.655	0.013	0.013	-0.249	1.815	1	0	1	0	NA	NA	altricial	Monogamous	NA	NA
Ptilinopus_ornatus	COLUMBIFORMES	0.531	5.001	-0.013	Resident.LowLat	0	0	1.699	1.693	1.699	0.011	0.015	0.146	3.103	1	0	1	0	NA	NA	altricial	Monogamous	NA	Aggregation
Ptilinopus_porphyraceus	COLUMBIFORMES	0.262	4.779	-0.162	Resident.LowLat	0	0.002	1.764	1.778	1.764	0.01	0.013	-0.753	2.012	1	0	1	0	NA	NA	altricial	Monogamous	NA	NA
Ptilinopus_pulchellus	COLUMBIFORMES	0.049	4.234	-0.096	Resident.LowLat	0	0	1.714	1.712	1.714	0.011	0.015	0.293	3.29	1	0	1	0	NA	NA	altricial	Monogamous	NA	NA
Ptilinopus_regina	COLUMBIFORMES	0.223	4.602	-0.111	Resident.LowLat	0	0	1.471	1.57	1.471	0.015	0.01	-1.497	-0.497	1	0	1	0	17	12	altricial	Monogamous	Solitary	Bonded
Ptilinopus_rivoli	COLUMBIFORMES	0.372	4.97	-0.156	Resident.LowLat	0	0	1.701	1.702	1.701	0.011	0.015	0.011	2.866	1	0	1	0	NA	NA	altricial	Monogamous	NA	NA
Ptilinopus_superbus	COLUMBIFORMES	0.08	4.64	-0.274	Resident.LowLat	0	0	1.701	1.702	1.701	0.01	0.014	-0.162	2.737	1	0	1	0	14	7	altricial	Monogamous	NA	NA
Ptilonorhynchus_violaceus	PASSERIFORMES	1.536	5.3	0.844	Resident.MidLat	0	0.014	1.531	1.532	1.531	0.013	0.014	0.213	2.461	1	1	1	0.171	21.1	19.5	altricial	Polygamous	Solitary	Aggregation
Ptiloprora_guisei	PASSERIFORMES	-0.092	3.122	0.344	Resident.LowLat	0	0	1.634	1.639	1.634	0.01	0.014	-0.603	2.259	1	1	1	0.073	NA	NA	altricial	NA	NA	NA
Ptiloris_magnificus	PASSERIFORMES	1.03	5.094	0.441	Resident.LowLat	0	0	1.698	1.7	1.698	0.011	0.015	-0.035	2.821	1	1	1	0.073	15	NA	altricial	Polygamous	NA	NA
Ptiloris_paradiseus	PASSERIFORMES	1.021	4.832	0.568	Resident.MidLat	0	0	1.516	1.571	1.516	0.011	0.012	-1.065	1.212	1	1	1	0.073	17	28	altricial	Polygamous	Solitary	Solitary
Ptiloris_victoriae	PASSERIFORMES	0.931	4.523	0.638	Resident.LowLat	0	0	1.541	1.623	1.541	0.013	0.01	-1.522	0.014	1	1	1	0.144	18.25	14	altricial	Polygamous	Solitary	Bonded
Pycnoptilus_floccosus	PASSERIFORMES	0.168	3.44	0.437	Resident.MidLat	0	0.03	1.568	1.522	1.568	0.013	0.016	0.865	3.165	0	1	1	0.073	NA	NA	altricial	NA	NA	NA
Pyriglena_leuconota	PASSERIFORMES	-0.064	3.49	0.179	Resident.LowLat	0	0.009	1.621	1.661	1.621	0.018	0.013	0.297	1.06	0	1	1	0.001	NA	NA	altricial	Monogamous	Solitary	NA
Pyrilia_caica	PSITTACIFORMES	1.209	4.911	0.713	Resident.LowLat	0	0	1.649	1.699	1.649	0.013	0.014	-0.143	2.138	0	0	1	0.056	NA	NA	altricial	Monogamous	NA	NA
Pyrilia_haematotis	PSITTACIFORMES	1.308	4.987	0.772	Resident.LowLat	0	0	1.666	1.737	1.666	0.014	0.013	-0.041	1.797	1	0	1	0.135	NA	NA	altricial	Monogamous	NA	NA
Pyrrholaemus_brunneus	PASSERIFORMES	-0.598	2.442	0.195	Resident.LowLat	0	0	1.325	1.329	1.325	0.005	0.007	-4.119	-1.487	0	1	0	0.173	NA	NA	altricial	NA	NA	NA
Pyrrhura_frontalis	PSITTACIFORMES	0.693	3.892	0.725	Resident.MidLat	0	0	1.533	1.617	1.533	0.021	0.012	0.355	0.468	1	1	1	0.153	30	45	altricial	Monogamous	NA	NA
Querula_purpurata	PASSERIFORMES	0.754	4.623	0.408	Resident.LowLat	0	0	1.708	1.683	1.708	0.013	0.013	-0.354	1.574	1	1	1	0.073	25	32.5	altricial	Polygamous	Facultative	Bonded
Quiscalus_major	PASSERIFORMES	1.22	5.162	0.596	Resident.MidLat	0	0.238	1.504	1.524	1.504	0.02	0.009	-0.202	-1.859	0	1	0	0.137	13.1	21.5	altricial	Polygamous	Colonial	Bonded
Quiscalus_mexicanus	PASSERIFORMES	1.119	5.19	0.481	Resident.MidLat	0	1.472	1.422	1.479	1.422	0.022	0.011	3.342	-2.832	1	1	0	0.15	13.5	16.75	altricial	Polygamous	Colonial	Aggregation
Quiscalus_quiscula	PASSERIFORMES	0.952	4.702	0.566	Migrant.Short	1948.77	NA	1.181	1.375	1.391	0.052	0.015	NA	NA	0	1	1	0.123	13.835	16.25	altricial	Facultative	Facultative	Aggregation
Rallus_aquaticus	GRUIFORMES	0.549	4.557	0.238	Migrant.Short	2737.42	NA	1.215	1.364	1.443	0.063	0.014	NA	NA	1	1	0	0.139	20.5	27.75	precocial	Monogamous	Solitary	Solitary
Ramphastos_sulfuratus	PICIFORMES	1.634	6.052	0.562	Resident.LowLat	0	0	1.632	1.732	1.632	0.017	0.014	0.623	1.813	1	1	1	0.065	16.5	46.5	altricial	NA	NA	Pair
Ramphastos_vitellinus	PICIFORMES	1.569	5.994	0.524	Resident.LowLat	0	0	1.682	1.673	1.682	0.014	0.013	-0.322	1.433	1	1	1	0.131	16.25	43.9	altricial	NA	Solitary	NA
Ramphocaenus_melanurus	PASSERIFORMES	-0.683	2.285	0.192	Resident.LowLat	0	0	1.685	1.66	1.685	0.014	0.013	-0.231	1.505	0	1	1	0	16.5	11.5	altricial	Monogamous	NA	NA
Ramphocelus_flammigerus	PASSERIFORMES	0.181	3.425	0.458	Resident.LowLat	0	0	1.709	1.696	1.709	0.015	0.013	-0.082	1.4	1	1	1	0.073	12.5	13	altricial	NA	NA	NA
Ramsayornis_modestus	PASSERIFORMES	-0.671	2.42	0.134	Resident.LowLat	0	0	1.527	1.601	1.527	0.013	0.01	-1.702	-0.204	0	1	1	0.148	15	12.7	altricial	Monogamous	Facultative	Bonded
Recurvirostra_americana	CHARADRIIFORMES	0.741	5.786	-0.2	Migrant.Short	2260.68	NA	1.258	1.35	1.423	0.042	0.012	NA	NA	0	1	0	0.153	24.2	15.8	precocial	Monogamous	Facultative	Aggregation
Recurvirostra_avosetta	CHARADRIIFORMES	0.56	5.04	-0.004	Migrant.Long	6415.84	NA	1.209	1.304	1.365	0.043	0.011	NA	NA	0	1	0	0.019	24	38.5	precocial	Monogamous	Colonial	Aggregation
Recurvirostra_novaehollandiae	CHARADRIIFORMES	0.696	5.612	-0.155	Resident.MidLat	0	0.001	1.444	1.369	1.444	0.018	0.013	0.241	1.18	0	1	0	0.173	NA	0.1	precocial	NA	NA	NA
Regulus_calendula	PASSERIFORMES	-1.155	2.015	-0.142	Migrant.Short	2624.23	NA	1.084	1.287	1.408	0.095	0.016	NA	NA	0	1	1	0.073	12.75	14.75	altricial	Monogamous	Solitary	Aggregation
Regulus_satrapa	PASSERIFORMES	-0.994	1.732	0.164	Migrant.Short	1797.21	NA	1.097	1.336	1.395	0.088	0.019	NA	NA	0	1	1	0	14.5	17	altricial	Monogamous	Solitary	Aggregation
Reinwardtoena_browni	COLUMBIFORMES	0.742	5.753	-0.184	Resident.LowLat	0	0.001	1.772	1.769	1.772	0.01	0.016	0.36	3.547	1	0	1	0	NA	NA	altricial	Monogamous	NA	NA
Rhinomyias_gularis	PASSERIFORMES	0.095	3.395	0.388	Resident.MidLat	0	0	1.68	1.663	1.68	0.012	0.018	1.767	4.982	0	1	1	0.173	NA	NA	altricial	NA	NA	NA
Rhipidura_atra	PASSERIFORMES	-0.562	2.351	0.279	Resident.LowLat	0	0	1.669	1.659	1.669	0.011	0.015	0.055	2.893	0	1	1	0	NA	NA	altricial	NA	NA	NA
Rhipidura_fuliginosa	PASSERIFORMES	-0.981	2.134	-0.028	Migrant.Short	1758	NA	NA	NA	NA	NA	NA	NA	NA	0	1	1	0.073	14	12.5	altricial	Monogamous	Solitary	Aggregation
Rhipidura_rufifrons	PASSERIFORMES	-1.032	2.326	-0.178	Migrant.Short	1641.57	NA	NA	NA	NA	NA	NA	NA	NA	0	1	1	0	15.5	11.25	altricial	Monogamous	Solitary	NA
Rhipidura_rufiventris	PASSERIFORMES	-0.598	2.744	0.036	Resident.LowLat	0	0	1.531	1.581	1.531	0.012	0.01	-1.643	0.121	0	1	1	0	NA	NA	altricial	Monogamous	Solitary	NA
Rhodinocichla_rosea	PASSERIFORMES	0.294	3.843	0.351	Resident.LowLat	0	0	1.539	1.695	1.539	0.024	0.012	1.081	0.44	1	1	1	0.077	NA	NA	altricial	Monogamous	NA	NA
Riparia_riparia	PASSERIFORMES	-0.968	2.518	-0.214	Migrant.Long	7398.38	NA	1.161	1.311	1.517	0.103	0.015	NA	NA	0	1	0	0	14.5	20.1	altricial	Monogamous	Colonial	Aggregation
Rollandia_rolland	PODICIPEDIFORMES	0.668	5.323	-0.035	Resident.MidLat	0	0.569	1.416	1.467	1.416	0.018	0.011	1.161	-1.291	0	1	0	0.002	NA	NA	precocial	NA	NA	NA
Rostratula_benghalensis	CHARADRIIFORMES	0.352	4.923	-0.15	Resident.LowLat	0	0.084	1.513	1.487	1.513	0.025	0.01	0.55	-1.265	0	1	0	0.173	19	0.1	precocial	Polygamous	Solitary	Solitary
Rynchops_niger	CHARADRIIFORMES	0.916	5.463	0.139	Migrant.Short	4278.64	NA	1.458	1.514	1.469	0.032	0.013	NA	NA	0	1	0	0.001	23	18.5	semiprecocial	Monogamous	Colonial	NA
Sagittarius_serpentarius	ACCIPITRIFORMES	2.691	8.111	0.559	Resident.LowLat	0	0	1.444	1.451	1.444	0.022	0.009	-0.646	-1.518	0	1	0	0.002	43.75	83	semialtricial	Monogamous	Solitary	Solitary
Sakesphorus_luctuosus	PASSERIFORMES	0.17	3.434	0.442	Resident.LowLat	0	0	1.694	1.675	1.694	0.015	0.012	-0.63	0.847	0	1	1	0	NA	NA	altricial	Monogamous	Solitary	NA
Salpinctes_obsoletus	PASSERIFORMES	-0.382	2.771	0.238	Migrant.Short	1113.26	NA	1.223	1.333	1.453	0.051	0.011	NA	NA	0	1	0	0.001	13	15	altricial	Monogamous	Solitary	NA
Saltator_maximus	PASSERIFORMES	0.324	3.842	0.382	Resident.LowLat	0	0	1.674	1.661	1.674	0.015	0.013	-0.21	1.383	1	1	1	0.076	13.5	13.9	altricial	Monogamous	NA	Aggregation
Sarcops_calvus	PASSERIFORMES	1.056	4.888	0.573	Resident.LowLat	0	0	1.706	1.65	1.706	0.013	0.013	-0.221	1.809	1	0	1	0.024	20	NA	altricial	Monogamous	Colonial	NA
Sasia_abnormis	PICIFORMES	-0.545	2.092	0.429	Resident.LowLat	0	0	1.699	1.694	1.699	0.012	0.014	-0.095	2.373	0	1	1	0	NA	NA	altricial	NA	NA	Aggregation
Saxicola_torquatus	PASSERIFORMES	-0.478	2.557	0.255	Migrant.Short	4198.49	NA	1.161	1.292	1.367	0.072	0.012	NA	NA	0	1	0	0.069	13.75	13.75	altricial	Monogamous	Solitary	Pair
Sayornis_saya	PASSERIFORMES	-0.58	3.102	-0.134	Migrant.Short	3558.72	NA	1.151	1.267	1.408	0.077	0.013	NA	NA	0	1	0	0.024	15	16.3	altricial	Monogamous	Solitary	NA
Scenopoeetes_dentirostris	PASSERIFORMES	1.253	4.984	0.718	Resident.LowLat	0	0	1.59	1.636	1.59	0.01	0.01	-1.842	0.308	1	1	1	0.058	NA	NA	altricial	NA	NA	NA
Schiffornis_turdina	PASSERIFORMES	0.086	3.426	0.362	Resident.LowLat	0	0	1.701	1.675	1.701	0.013	0.013	-0.263	1.692	1	1	1	0.073	20.5	20	altricial	Monogamous	Solitary	Solitary
Schistocichla_leucostigma	PASSERIFORMES	-0.016	3.144	0.408	Resident.LowLat	0	NA	NA	NA	NA	NA	NA	NA	NA	0	1	1	0	NA	NA	altricial	NA	NA	NA
Sclerurus_mexicanus	PASSERIFORMES	-0.231	3.05	0.242	Resident.LowLat	0	0	1.705	1.676	1.705	0.013	0.013	-0.216	1.851	0	1	1	0	21	15	altricial	Monogamous	Solitary	Solitary
Scolopax_minor	CHARADRIIFORMES	0.665	5.186	0.029	Migrant.Short	1737.65	NA	1.31	1.49	1.49	0.059	0.013	NA	NA	0	1	0	0	20.75	7.3	precocial	Polygamous	Solitary	NA
Scytalopus_unicolor	PASSERIFORMES	-0.105	2.862	0.466	Resident.LowLat	0	0	1.43	1.543	1.43	0.014	0.007	-2.639	-2.057	NA	NA	NA	NA	NA	NA	altricial	NA	NA	NA
Scythrops_novaehollandiae	CUCULIFORMES	1.677	6.64	0.311	Migrant.Short	1654.12	NA	1.481	1.478	1.67	0.081	0.011	NA	NA	1	1	1	0.065	NA	NA	altricial	NA	NA	NA
Seiurus_aurocapilla	PASSERIFORMES	-0.357	3.012	0.136	Migrant.Short	3229.86	NA	1.261	1.442	1.517	0.059	0.015	NA	NA	0	1	1	0.099	12.2	8.75	altricial	NA	NA	NA
Selasphorus_rufus	APODIFORMES	-1.884	1.163	-0.432	Migrant.Short	4103.78	NA	1.143	1.29	1.417	0.073	0.013	NA	NA	0	0	1	0.049	16	20	altricial	Polygamous	Facultative	NA
Sericornis_citreogularis	PASSERIFORMES	-0.217	2.811	0.382	Resident.LowLat	0	0.002	1.597	1.547	1.597	0.009	0.011	-1.918	0.526	1	1	1	0.165	NA	NA	altricial	Monogamous	NA	NA
Sericornis_frontalis	PASSERIFORMES	-0.217	2.58	0.504	Resident.MidLat	0	0.005	1.47	1.436	1.47	0.015	0.013	-0.173	1.292	1	1	1	0.165	17.5	13	altricial	Facultative	Solitary	Aggregation
Sericornis_magnirostra	PASSERIFORMES	-0.51	2.135	0.441	Resident.MidLat	0	0.002	1.524	1.577	1.524	0.01	0.012	-1.336	0.989	0	1	1	0	NA	NA	altricial	Monogamous	NA	NA
Sericornis_perspicillatus	PASSERIFORMES	-0.598	2.14	0.352	Resident.LowLat	0	0	1.645	1.633	1.645	0.011	0.014	-0.198	2.586	0	1	1	0	NA	NA	altricial	NA	NA	NA
Sericulus_chrysocephalus	PASSERIFORMES	1.15	4.566	0.835	Resident.MidLat	0	0	1.548	1.609	1.548	0.011	0.011	-1.743	0.34	1	1	1	0.171	21	20.5	altricial	Polygamous	NA	NA
Serinus_flaviventris	PASSERIFORMES	-0.139	2.976	0.373	Resident.MidLat	0	0.001	1.337	1.396	1.337	0.012	0.007	-2.899	-1.692	0	0	0	0.057	NA	NA	altricial	NA	NA	NA
Setophaga_ruticilla	PASSERIFORMES	-0.994	2.485	-0.223	Migrant.Short	4626.62	NA	1.239	1.414	1.584	0.079	0.015	NA	NA	0	1	0	0.073	11.75	8.75	altricial	Facultative	Solitary	NA
Sialia_mexicana	PASSERIFORMES	-0.222	3.334	0.102	Migrant.Short	1653.94	NA	1.218	1.36	1.329	0.03	0.01	NA	NA	0	1	1	0.114	13.7	21.8	altricial	Monogamous	Solitary	Aggregation
Sialia_sialis	PASSERIFORMES	-0.062	3.384	0.236	Migrant.Short	2060.73	NA	1.293	1.468	1.375	0.071	0.012	NA	NA	0	1	0	0.071	15.1	18.4	altricial	Facultative	Facultative	Aggregation
Sigelus_silens	PASSERIFORMES	0.01	3.343	0.329	Resident.MidLat	0	0.001	1.374	1.446	1.374	0.016	0.009	-1.519	-0.976	0	1	0	0.064	14.5	16	altricial	Monogamous	Solitary	Bonded
Sitta_canadensis	PASSERIFORMES	-0.584	2.349	0.258	Migrant.Short	1372.04	NA	NA	NA	NA	NA	NA	NA	NA	0	1	1	0.172	12	19.5	altricial	Monogamous	Solitary	Aggregation
Sitta_carolinensis	PASSERIFORMES	-0.155	2.877	0.409	Resident.HighLat	0	6.266	1.334	1.436	1.334	0.049	0.016	13.248	-5.094	0	1	1	0.162	12	14	altricial	Monogamous	Solitary	Aggregation
Sitta_pygmaea	PASSERIFORMES	-0.558	2.44	0.237	Resident.MidLat	0	6.116	1.281	1.375	1.281	0.035	0.013	9.861	-5.736	0	1	1	0.173	15	18	altricial	Monogamous	Solitary	Bonded
Sittasomus_griseicapillus	PASSERIFORMES	-0.551	2.639	0.139	Resident.LowLat	0	0	1.621	1.646	1.621	0.017	0.013	0.334	1.388	0	1	1	0	NA	NA	altricial	Monogamous	Solitary	NA
Smicrornis_brevirostris	PASSERIFORMES	-1.238	1.887	-0.16	Resident.MidLat	0	0.001	1.365	1.384	1.365	0.008	0.009	-2.864	-0.615	0	1	1	0.057	19.5	18.5	altricial	Monogamous	Solitary	Bonded
Speculanas_specularis	ANSERIFORMES	1.808	7.104	0.205	Migrant.Short	588.587	NA	1.374	1.371	1.31	0.052	0.013	NA	NA	0	1	0	0.148	30.5	NA	precocial	Monogamous	NA	Pair
Sphecotheres_viridis	PASSERIFORMES	0.825	4.886	0.343	Resident.LowLat	0	0	1.499	1.702	1.499	0.026	0.011	1.046	-0.241	1	0	1	0	16.5	14	altricial	Monogamous	Facultative	Aggregation
Sphyrapicus_nuchalis	PICIFORMES	0.239	3.821	0.308	Migrant.Short	1747	NA	1.192	1.32	1.324	0.035	0.011	NA	NA	1	1	1	0.076	12.5	27	altricial	Monogamous	Solitary	Solitary
Sphyrapicus_varius	PICIFORMES	0.262	3.91	0.285	Migrant.Short	2838.06	NA	1.14	1.368	1.483	0.084	0.016	NA	NA	1	1	1	0.078	12.5	27	altricial	Monogamous	Solitary	Aggregation
Spindalis_zena	PASSERIFORMES	0.259	3.749	0.364	Resident.MidLat	0	0.001	1.521	1.663	1.521	0.02	0.013	0.93	1.435	1	0	1	0.012	NA	NA	altricial	NA	NA	NA
Spiza_americana	PASSERIFORMES	0.049	3.666	0.198	Migrant.Short	3980.42	NA	1.406	1.465	1.545	0.049	0.013	NA	NA	0	1	0	0.166	12.5	10.25	altricial	NA	NA	NA
Stachyris_whiteheadi	PASSERIFORMES	-0.195	2.948	0.332	Resident.MidLat	0	0	1.698	1.629	1.698	0.016	0.014	0.64	2.388	1	1	1	0.185	NA	NA	altricial	Monogamous	NA	NA
Steganopus_tricolor	CHARADRIIFORMES	-0.432	4.111	-0.514	Migrant.Long	8717.76	NA	1.192	1.349	1.448	0.056	0.015	NA	NA	0	1	0	0.057	23	0.1	precocial	Facultative	Facultative	Aggregation
Stercorarius_parasiticus	CHARADRIIFORMES	1.308	6.065	0.23	Migrant.Long	10296.4	NA	1.005	1.094	1.377	0.146	0.016	NA	NA	0	0	0	0.047	26	14.75	semiprecocial	Monogamous	Colonial	Aggregation
Stercorarius_pomarinus	CHARADRIIFORMES	1.569	6.469	0.291	Migrant.Long	7735.09	NA	1	1.056	1.411	0.203	0.014	NA	NA	0	0	0	0	25.9	17.75	semiprecocial	Monogamous	Solitary	NA
Sterna_albifrons	CHARADRIIFORMES	0.03	3.879	0.068	Migrant.Long	7673.72	NA	1.268	1.382	1.483	0.048	0.011	NA	NA	0	1	0	0.002	21.25	19.5	semiprecocial	Monogamous	Facultative	Aggregation
Sterna_aleutica	CHARADRIIFORMES	0.556	4.886	0.074	Migrant.Long	7710.35	NA	1.01	1.164	1.617	0.224	0.01	NA	NA	0	0	0	0	21	NA	semiprecocial	Monogamous	Facultative	NA
Sterna_caspia	CHARADRIIFORMES	1.515	6.337	0.302	Migrant.Short	3244.36	NA	1.241	1.327	1.447	0.053	0.009	NA	NA	0	0	0	0	23.5	37	semiprecocial	Monogamous	Facultative	Aggregation
Sterna_forsteri	CHARADRIIFORMES	0.754	4.874	0.278	Migrant.Short	2738.62	NA	1.215	1.359	1.454	0.06	0.014	NA	NA	0	1	0	0.002	23.25	NA	semiprecocial	Monogamous	Facultative	NA
Sterna_maxima	CHARADRIIFORMES	1.338	6.083	0.251	Migrant.Short	1215.98	NA	NA	NA	NA	NA	NA	NA	NA	0	1	0	0.001	29.25	30.5	semiprecocial	Monogamous	Colonial	Aggregation
Sterna_trudeaui	CHARADRIIFORMES	0.754	5.066	0.178	Migrant.Short	1341.44	NA	NA	NA	NA	NA	NA	NA	NA	0	1	0	0.002	NA	NA	semiprecocial	Monogamous	Colonial	NA
Stictonetta_naevosa	ANSERIFORMES	1.485	6.788	0.045	Resident.MidLat	0	0.012	1.447	1.416	1.447	0.011	0.017	0.945	4.015	0	0	0	0.12	28	29.8	precocial	Monogamous	NA	NA
Stigmatopelia_chinensis	COLUMBIFORMES	0.289	5.084	-0.295	Migrant.Short	198.352	NA	1.253	1.377	1.43	0.049	0.011	NA	NA	0	0	0	0	15	15	altricial	Monogamous	Solitary	Aggregation
Stiltia_isabella	CHARADRIIFORMES	0.032	4.156	-0.072	Migrant.Short	1407.47	NA	1.346	1.343	1.496	0.069	0.009	NA	NA	0	1	0	0.173	20.5	0.1	precocial	NA	NA	NA
Strepera_fuliginosa	PASSERIFORMES	1.668	5.953	0.641	Resident.HighLat	0	0.418	1.547	1.522	1.547	0.012	0.015	1.539	2.119	1	1	1	0.169	NA	NA	altricial	NA	NA	NA
Strepera_graculina	PASSERIFORMES	1.665	5.63	0.804	Resident.MidLat	0	0.005	1.46	1.471	1.46	0.013	0.013	-0.253	1.75	1	1	1	0.169	21	30.5	altricial	Monogamous	Solitary	NA
Strepera_versicolor	PASSERIFORMES	1.792	5.866	0.809	Resident.LowLat	0	0.017	1.378	1.411	1.378	0.011	0.01	-1.787	0.039	1	1	1	0.169	20	NA	altricial	Monogamous	Solitary	NA
Streptopelia_orientalis	COLUMBIFORMES	0.336	5.298	-0.354	Migrant.Short	3813.27	NA	1.113	1.261	1.37	0.084	0.012	NA	NA	0	0	1	0.115	20	NA	altricial	Monogamous	NA	NA
Streptopelia_turtur	COLUMBIFORMES	0.332	4.977	-0.199	Migrant.Short	4420.83	NA	1.297	1.354	1.321	0.028	0.008	NA	NA	0	0	1	0	13.5	19	altricial	Monogamous	Solitary	NA
Streptoprocne_zonaris	APODIFORMES	0.438	4.382	0.217	Resident.LowLat	0	0.012	1.611	1.625	1.611	0.017	0.012	0.021	0.875	0	1	1	0	32.5	50	altricial	NA	Facultative	NA
Strix_aluco	STRIGIFORMES	2.225	5.94	1.205	Resident.HighLat	0	5.484	1.348	1.446	1.348	0.055	0.016	14.061	-4.652	0	0	1	0.002	29	32.85	semialtricial	Facultative	Solitary	Pair
Strix_nebulosa	STRIGIFORMES	2.588	6.945	1.069	Resident.HighLat	0	18.311	1.073	1.245	1.073	0.08	0.02	23.178	-7.376	0	0	1	0.001	29.7	44.9	semialtricial	Monogamous	Solitary	Solitary
Strix_nigrolineata	STRIGIFORMES	1.99	6.268	0.81	Resident.LowLat	0	0	1.651	1.718	1.651	0.016	0.013	0.265	1.616	0	1	1	0.002	NA	NA	semialtricial	Monogamous	NA	NA
Strix_varia	STRIGIFORMES	2.502	6.546	1.185	Resident.HighLat	0	8.729	1.323	1.465	1.323	0.062	0.018	17.037	-5.543	0	1	1	0.002	28	36.75	semialtricial	Monogamous	NA	NA
Strix_virgata	STRIGIFORMES	1.808	5.798	0.86	Resident.LowLat	0	0	1.675	1.648	1.675	0.016	0.013	-0.101	1.318	0	1	1	0.002	NA	NA	semialtricial	Monogamous	NA	NA
Struthidea_cinerea	PASSERIFORMES	1.099	4.9	0.609	Resident.MidLat	0	0	1.388	1.42	1.388	0.01	0.011	-1.621	0.653	0	1	0	0.174	18	18	altricial	Monogamous	Facultative	Aggregation
Sturnella_neglecta	PASSERIFORMES	0.661	4.639	0.307	Migrant.Short	2015.64	NA	1.204	1.369	1.432	0.057	0.014	NA	NA	0	1	0	0.182	14	11	altricial	Polygamous	Solitary	Aggregation
Sturnus_vulgaris	PASSERIFORMES	0.655	4.446	0.402	Migrant.Short	2760.03	NA	1.186	1.317	1.347	0.055	0.013	NA	NA	0	1	0	0.137	12.2	21	altricial	Monogamous	Colonial	Aggregation
Surnia_ulula	STRIGIFORMES	2.012	5.657	1.137	Resident.HighLat	0	19.342	1.054	1.237	1.054	0.08	0.02	23.348	-7.786	0	1	1	0.001	27	28.5	semialtricial	Facultative	NA	NA
Sylvia_atricapilla	PASSERIFORMES	-0.466	2.852	0.111	Migrant.Long	5015.59	NA	1.241	1.395	1.421	0.056	0.014	NA	NA	0	1	0	0.103	11.25	11.5	altricial	Monogamous	Solitary	NA
Sylvia_borin	PASSERIFORMES	-0.456	2.87	0.112	Migrant.Long	6524.82	NA	1.247	1.392	1.558	0.074	0.015	NA	NA	0	1	1	0.078	11.5	10.55	altricial	Monogamous	Solitary	NA
Syma_torotoro	CORACIIFORMES	0.104	3.555	0.312	Resident.LowLat	0	0	1.687	1.689	1.687	0.011	0.014	-0.291	2.495	0	1	1	0.002	NA	NA	altricial	NA	NA	NA
Synallaxis_brachyura	PASSERIFORMES	-0.186	3.03	0.297	Resident.LowLat	0	0	1.705	1.71	1.705	0.015	0.013	0.055	1.611	0	1	1	0.173	18.25	15.75	altricial	Monogamous	Solitary	Pair
Syndactyla_guttulata	PASSERIFORMES	0.175	3.551	0.386	Resident.LowLat	0	0	1.591	1.699	1.591	0.017	0.015	0.98	2.398	0	1	1	0	NA	NA	altricial	NA	NA	NA
Syrigma_sibilatrix	PELECANIFORMES	1.521	6.165	0.393	Resident.MidLat	0	0.002	1.551	1.599	1.551	0.02	0.012	0.404	0.832	0	1	0	0.002	28	42	semialtricial	NA	NA	NA
Tachornis_phoenicobia	APODIFORMES	-1.269	2.299	-0.4	Resident.MidLat	0	0	1.553	1.683	1.553	0.018	0.013	0.554	1.435	0	1	0	0	NA	NA	altricial	NA	NA	NA
Tachybaptus_novaehollandiae	PODICIPEDIFORMES	0.486	5.178	-0.147	Migrant.Short	739.989	NA	NA	NA	NA	NA	NA	NA	NA	0	1	0	0.002	23	0.1	precocial	Monogamous	Solitary	Aggregation
Tachycineta_bicolor	PASSERIFORMES	-0.635	2.996	-0.133	Migrant.Short	3393.07	NA	1.167	1.336	1.451	0.076	0.015	NA	NA	0	1	0	0.073	14.5	20.5	altricial	Monogamous	Facultative	Aggregation
Tachycineta_thalassina	PASSERIFORMES	-0.818	2.712	-0.167	Migrant.Short	3628.31	NA	1.195	1.296	1.46	0.068	0.012	NA	NA	0	1	1	0	13.5	22	altricial	Monogamous	Facultative	Bonded
Tachyeres_leucocephalus	ANSERIFORMES	2.322	8.161	0.166	Resident.HighLat	0	0.005	1.322	1.308	1.322	0.003	0.005	-5.16	-2.559	0	1	0	0	NA	NA	precocial	Monogamous	Facultative	NA
Tachyeres_patachonicus	ANSERIFORMES	2.206	7.93	0.169	Resident.HighLat	0	1.652	1.32	1.355	1.32	0.026	0.012	4.831	-2.481	0	1	0	0.046	35	NA	precocial	Monogamous	Solitary	NA
Tachyeres_pteneres	ANSERIFORMES	2.363	8.461	0.052	Resident.HighLat	0	1.758	1.325	1.363	1.325	0.043	0.025	12.946	4.285	0	1	0	0.002	35	NA	precocial	Monogamous	Solitary	NA
Tachyphonus_delatrii	PASSERIFORMES	-0.304	2.824	0.288	Resident.LowLat	0	0	1.718	1.743	1.718	0.014	0.014	0.124	2.019	0	1	1	0	NA	NA	altricial	NA	NA	NA
Tadorna_radjah	ANSERIFORMES	1.589	7.012	0.035	Resident.MidLat	0	0	1.485	1.542	1.485	0.012	0.01	-1.775	0.005	0	1	0	0.055	30	0.1	precocial	Monogamous	Solitary	Aggregation
Tadorna_tadorna	ANSERIFORMES	1.657	6.909	0.155	Migrant.Short	1865.99	NA	1.225	1.303	1.409	0.061	0.013	NA	NA	0	1	0	0.145	30	23.8	precocial	Monogamous	Facultative	NA
Tadorna_tadornoides	ANSERIFORMES	1.668	7.069	0.084	Resident.MidLat	0	0.227	1.403	1.382	1.403	0.011	0.011	-1.009	-0.218	0	1	0	0.145	31.5	0.1	precocial	Monogamous	Solitary	NA
Tadorna_variegata	ANSERIFORMES	1.816	7.326	0.097	Resident.HighLat	0	2.658	1.566	1.573	1.566	0.028	0.02	9.389	1.185	0	1	0	0.062	32.5	0.1	precocial	Monogamous	Solitary	Aggregation
Taeniopygia_bichenovii	PASSERIFORMES	-0.994	1.841	0.108	Resident.LowLat	0	0.001	1.393	1.442	1.393	0.011	0.01	-1.86	0.078	0	0	0	0.057	13.5	21	altricial	NA	NA	NA
Taeniopygia_guttata	PASSERIFORMES	-0.879	1.981	0.151	Resident.MidLat	0	0.001	1.349	1.37	1.349	0.007	0.009	-3.084	-0.643	0	0	0	0	14.3	21	altricial	Monogamous	NA	Aggregation
Tanygnathus_lucionensis	PSITTACIFORMES	1.848	5.371	1.121	Resident.LowLat	0	0	1.656	1.704	1.656	0.013	0.013	-0.232	1.857	1	0	1	0.17	24.5	56	altricial	Monogamous	Solitary	NA
Tanysiptera_sylvia	CORACIIFORMES	0.123	3.887	0.158	Migrant.Short	738.296	NA	1.585	1.582	1.668	0.032	0.011	NA	NA	0	1	1	0.002	27	27.5	altricial	NA	NA	NA
Taraba_major	PASSERIFORMES	0.588	4.205	0.458	Resident.LowLat	0	0	1.622	1.644	1.622	0.017	0.013	0.275	1.458	0	1	1	0.019	17.5	12.5	altricial	Monogamous	Solitary	Aggregation
Telophorus_zeylonus	PASSERIFORMES	0.655	4.208	0.523	Resident.MidLat	0	0.001	1.34	1.386	1.34	0.011	0.007	-3.273	-1.941	0	1	0	0.055	15.5	18	altricial	Monogamous	Solitary	Pair
Tephrodornis_pondicerianus	PASSERIFORMES	-0.122	2.972	0.392	Resident.MidLat	0	0.01	1.559	1.441	1.559	0.024	0.01	-0.027	-1.013	0	1	1	0.024	NA	NA	altricial	Monogamous	Solitary	NA
Terpsiphone_atrocaudata	PASSERIFORMES	-0.433	2.824	0.159	Migrant.Short	4477.95	NA	1.413	1.556	1.665	0.047	0.012	NA	NA	0	1	1	0	NA	NA	altricial	Monogamous	Solitary	NA
Thalurania_furcata	APODIFORMES	-1.72	1.411	-0.397	Resident.LowLat	0	0	1.626	1.652	1.626	0.017	0.013	0.168	1.32	0	1	1	0.148	NA	NA	altricial	NA	NA	NA
Thamnomanes_caesius	PASSERIFORMES	-0.477	2.654	0.205	Resident.LowLat	0	0	1.68	1.671	1.68	0.014	0.013	-0.355	1.501	0	1	1	0	NA	NA	altricial	Monogamous	Solitary	Pair
Thamnophilus_caerulescens	PASSERIFORMES	-0.006	2.995	0.496	Resident.MidLat	0	0.003	1.515	1.6	1.515	0.021	0.012	0.546	0.651	0	1	1	0.057	NA	NA	altricial	Monogamous	Solitary	NA
Thamnophilus_punctatus	PASSERIFORMES	-0.046	3.108	0.396	Resident.LowLat	0	0	1.648	1.691	1.648	0.013	0.013	-0.222	2.044	0	1	1	0	14	9	altricial	Monogamous	Solitary	Aggregation
Thraupis_episcopus	PASSERIFORMES	0.092	3.438	0.362	Resident.LowLat	0	0	1.7	1.663	1.7	0.014	0.013	-0.251	1.659	1	1	1	0.144	13.25	17.5	altricial	Monogamous	Solitary	Bonded
Threnetes_ruckeri	APODIFORMES	-1.32	1.771	-0.181	Resident.LowLat	0	0	1.694	1.722	1.694	0.015	0.013	0.058	1.691	0	1	1	0.148	17.65	24.25	altricial	NA	NA	NA
Threskiornis_molucca	PELECANIFORMES	2.293	7.557	0.455	Resident.MidLat	0	0.027	1.551	1.498	1.551	0.018	0.015	1.509	2.74	0	1	0	0.002	21.5	21	semiprecocial	Monogamous	Colonial	Aggregation
Thryomanes_bewickii	PASSERIFORMES	-0.668	2.396	0.149	Migrant.Short	714.014	NA	1.319	1.404	1.403	0.037	0.011	NA	NA	0	1	0	0.011	14	14.5	altricial	Monogamous	Solitary	NA
Thryothorus_ludovicianus	PASSERIFORMES	-0.139	1.792	0.988	Resident.MidLat	0	1.287	1.502	1.543	1.502	0.038	0.013	6.243	-2.672	0	1	1	0.069	14	13.25	altricial	Monogamous	Solitary	Pair
Thryothorus_nigricapillus	PASSERIFORMES	0.058	3.327	0.386	Resident.LowLat	0	0	1.715	1.735	1.715	0.015	0.013	0.18	1.815	0	1	1	0	NA	16	altricial	Monogamous	NA	NA
Tiaris_olivaceus	PASSERIFORMES	-0.716	2.142	0.233	Resident.LowLat	0	0	1.608	1.701	1.608	0.016	0.013	0.389	1.767	0	0	0	0	12.75	13.5	altricial	NA	NA	NA
Tigrisoma_lineatum	PELECANIFORMES	1.879	6.62	0.523	Resident.LowLat	0	0	1.621	1.643	1.621	0.017	0.013	0.195	1.352	0	1	0	0.002	32.5	NA	semialtricial	NA	Facultative	NA
Tinamus_major	TINAMIFORMES	0.742	7.111	-0.864	Resident.LowLat	0	0	1.704	1.666	1.704	0.013	0.013	-0.215	1.776	1	1	1	0.159	NA	NA	precocial	NA	NA	NA
Tityra_cayana	PASSERIFORMES	0.588	4.369	0.373	Resident.LowLat	0	0	1.626	1.647	1.626	0.017	0.013	0.179	1.325	1	0	1	0.013	19.5	25	altricial	Monogamous	Solitary	Pair
Tityra_semifasciata	PASSERIFORMES	0.642	4.337	0.444	Resident.LowLat	0	0	1.697	1.662	1.697	0.016	0.013	-0.128	1.248	1	0	1	0.04	21	25	altricial	Monogamous	Solitary	Aggregation
Tockus_erythrorhynchus	BUCEROTIFORMES	1.295	4.942	0.783	Resident.LowLat	0	0	1.408	1.431	1.408	0.022	0.009	-0.897	-1.626	1	1	0	0.065	26	44	altricial	Monogamous	Solitary	Aggregation
Tockus_flavirostris	BUCEROTIFORMES	1.479	5.471	0.698	Resident.LowLat	0	0	1.365	1.357	1.365	0.011	0.01	-2.149	-0.352	1	1	0	0.073	NA	NA	altricial	NA	Solitary	NA
Todiramphus_chloris	CORACIIFORMES	0.331	4.218	0.194	Resident.LowLat	0	0	1.633	1.625	1.633	0.014	0.013	-0.379	1.374	0	1	1	0.002	NA	44	altricial	NA	Solitary	NA
Todiramphus_macleayii	CORACIIFORMES	0.059	3.557	0.266	Migrant.Short	2519.2	NA	1.551	1.549	1.665	0.054	0.01	NA	NA	0	1	1	0.001	19.5	28	altricial	Monogamous	Solitary	Solitary
Todiramphus_pyrrhopygius	CORACIIFORMES	0.14	4.069	0.08	Resident.MidLat	0	0.001	1.357	1.378	1.357	0.008	0.009	-3.024	-0.719	0	1	0	0.002	21.8	28	altricial	Monogamous	Facultative	Solitary
Todiramphus_sanctus	CORACIIFORMES	0.03	3.645	0.19	Migrant.Short	3488.05	NA	1.372	1.369	1.662	0.116	0.011	NA	NA	0	1	1	0.001	17.5	26.5	altricial	Monogamous	Solitary	Solitary
Todirostrum_cinereum	PASSERIFORMES	-1.139	1.668	0.052	Resident.LowLat	0	0.001	1.582	1.625	1.582	0.019	0.013	0.537	1.105	0	1	1	0.024	17.75	18	altricial	Monogamous	Solitary	Pair
Todus_mexicanus	CORACIIFORMES	-0.913	1.762	0.23	Resident.LowLat	0	0	1.66	1.729	1.66	0.012	0.012	-0.872	1.37	1	1	1	0.055	21.5	19.5	altricial	Monogamous	NA	NA
Todus_subulatus	CORACIIFORMES	-0.838	2.062	0.151	Resident.LowLat	0	0	1.573	1.669	1.573	0.015	0.012	-0.439	1.104	0	1	1	0	NA	NA	altricial	NA	NA	NA
Todus_todus	CORACIIFORMES	-0.894	1.875	0.19	Resident.LowLat	0	0	1.658	1.737	1.658	0.012	0.012	-0.81	1.289	0	1	1	0.024	NA	NA	altricial	NA	NA	NA
Tolmomyias_sulphurescens	PASSERIFORMES	-0.562	2.485	0.209	Resident.LowLat	0	0	1.635	1.643	1.635	0.017	0.013	0.076	1.224	0	1	1	0.024	17.5	21.5	altricial	Monogamous	Solitary	Aggregation
Touit_dilectissimus	PSITTACIFORMES	0.956	4.143	0.857	Resident.LowLat	0	0	1.716	1.699	1.716	0.016	0.013	0.184	1.692	1	0	1	0	NA	NA	altricial	Monogamous	NA	NA
Touit_purpuratus	PSITTACIFORMES	0.875	4.225	0.735	Resident.LowLat	0	0	1.713	1.676	1.713	0.012	0.013	-0.32	2.05	1	0	1	0.035	NA	NA	altricial	Monogamous	NA	NA
Toxorhamphus_poliopterus	PASSERIFORMES	-0.644	2.497	0.12	Resident.LowLat	0	0	1.682	1.673	1.682	0.011	0.015	0.039	2.933	0	1	1	0.148	NA	NA	altricial	NA	NA	NA
Toxostoma_curvirostre	PASSERIFORMES	0.742	4.398	0.513	Resident.MidLat	0	0.275	1.38	1.443	1.38	0.016	0.01	-0.226	-1.061	1	1	0	0.076	13	15.5	altricial	Monogamous	Solitary	NA
Trachyphonus_vaillantii	PICIFORMES	0.47	4.29	0.296	Resident.LowLat	0	0	1.433	1.577	1.433	0.027	0.009	0.3	-1.605	1	1	0	0.189	15	31	altricial	Monogamous	Solitary	NA
Tregellasia_capito	PASSERIFORMES	-0.261	2.651	0.423	Resident.MidLat	0	0	1.532	1.595	1.532	0.011	0.011	-1.709	0.261	0	1	1	0.173	16	17	altricial	NA	NA	NA
Tregellasia_leucops	PASSERIFORMES	-0.489	2.774	0.13	Resident.LowLat	0	0	1.691	1.683	1.691	0.011	0.015	0.122	2.962	0	1	1	0.057	NA	NA	altricial	NA	NA	NA
Treron_curvirostra	COLUMBIFORMES	0.3	5.043	-0.265	Resident.LowLat	0	0.029	1.683	1.598	1.683	0.02	0.013	0.613	0.936	1	0	0	0	NA	NA	altricial	Monogamous	NA	NA
Treron_formosae	COLUMBIFORMES	0.438	5.714	-0.467	Resident.MidLat	0	0.002	1.595	1.636	1.595	0.019	0.013	0.759	1.467	1	0	1	0.151	NA	NA	altricial	Monogamous	NA	NA
Treron_fulvicollis	COLUMBIFORMES	0.262	5.094	-0.327	Resident.MidLat	0	NA	NA	NA	NA	NA	NA	NA	NA	1	0	1	0	NA	NA	altricial	Monogamous	NA	NA
Trichodere_cockerelli	PASSERIFORMES	-0.431	2.923	0.109	Resident.MidLat	0	0	1.481	1.579	1.481	0.014	0.008	-2.241	-1.413	0	1	1	0.131	NA	NA	altricial	NA	NA	NA
Trichoglossus_chlorolepidotus	PSITTACIFORMES	1.119	4.347	0.916	Resident.MidLat	0	0.001	1.437	1.493	1.437	0.012	0.011	-1.343	0.678	1	0	0	0.17	22.5	58	altricial	Monogamous	NA	NA
Trichoglossus_haematodus	PSITTACIFORMES	1.24	4.773	0.82	Resident.LowLat	0	0.002	1.502	1.535	1.502	0.013	0.011	-1.06	0.696	0	0	1	0.072	23	58	altricial	Monogamous	Solitary	Aggregation
Tricholaema_leucomelas	PICIFORMES	-0.051	3.555	0.157	Resident.MidLat	0	0	1.355	1.437	1.355	0.015	0.009	-1.863	-1.217	1	1	0	0.102	14.5	35	altricial	NA	NA	NA
Trichothraupis_melanops	PASSERIFORMES	-0.1	3.075	0.36	Resident.MidLat	0	0	1.532	1.617	1.532	0.022	0.012	0.362	0.221	1	1	1	0.185	NA	NA	altricial	NA	NA	NA
Tringa_flavipes	CHARADRIIFORMES	0.075	4.412	-0.161	Migrant.Long	8511.33	NA	1.037	1.204	1.549	0.166	0.017	NA	NA	0	1	0	0.001	22.5	9.55	precocial	Monogamous	Solitary	Solitary
Tringa_glareola	CHARADRIIFORMES	-0.02	4.174	-0.134	Migrant.Long	7026.49	NA	1.063	1.224	1.477	0.136	0.016	NA	NA	0	1	1	0.033	22.5	14.55	precocial	Monogamous	Solitary	Aggregation
Tringa_melanoleuca	CHARADRIIFORMES	0.59	5.248	-0.076	Migrant.Long	7398.05	NA	1.061	1.283	1.54	0.105	0.018	NA	NA	0	1	1	0.002	23	9.55	precocial	Monogamous	NA	Aggregation
Tringa_nebularia	CHARADRIIFORMES	0.642	5.059	0.069	Migrant.Long	6732.92	NA	1.055	1.227	1.461	0.138	0.016	NA	NA	0	1	1	0.002	24.3	28	precocial	Facultative	Solitary	Aggregation
Tringa_solitaria	CHARADRIIFORMES	-0.193	3.953	-0.193	Migrant.Long	7801.27	NA	1.055	1.26	1.603	0.155	0.018	NA	NA	0	1	1	0.001	23.5	NA	precocial	Monogamous	Solitary	Solitary
Tringa_stagnatilis	CHARADRIIFORMES	0.017	4.284	-0.153	Migrant.Long	6387.51	NA	1.146	1.315	1.451	0.076	0.016	NA	NA	0	1	0	0.021	NA	28	precocial	Monogamous	Facultative	Aggregation
Trochilus_polytmus	APODIFORMES	-1.65	1.459	-0.351	Resident.LowLat	0	0	1.65	1.734	1.65	0.012	0.012	-0.776	1.302	0	1	1	0.148	18	21.5	altricial	NA	NA	NA
Trogon_massena	TROGONIFORMES	0.788	5.016	0.236	Resident.LowLat	0	0	1.67	1.736	1.67	0.015	0.013	0.038	1.815	1	1	1	0.065	NA	NA	altricial	NA	NA	NA
Trogon_violaceus	TROGONIFORMES	0.345	4.054	0.293	Resident.LowLat	0	0	1.716	1.682	1.716	0.013	0.013	-0.338	1.85	1	1	1	0.073	NA	17	altricial	NA	NA	NA
Trogon_viridis	TROGONIFORMES	0.56	4.477	0.29	Resident.LowLat	0	0	1.681	1.67	1.681	0.014	0.013	-0.368	1.409	1	1	1	0.072	17.25	22.25	altricial	NA	NA	NA
Tryngites_subruficollis	CHARADRIIFORMES	0.032	4.325	-0.16	Migrant.Long	10356	NA	1	1.026	1.557	0.252	0.015	NA	NA	0	1	0	0.153	24	0.5	precocial	Polygamous	Solitary	Aggregation
Turdoides_jardineii	PASSERIFORMES	0.693	4.357	0.485	Resident.LowLat	0	0	1.467	1.587	1.467	0.026	0.01	0.276	-1.171	0	1	0	0.099	15.25	19.5	altricial	Monogamous	Solitary	Bonded
Turdus_lherminieri	PASSERIFORMES	0.777	4.707	0.389	Resident.LowLat	0	0	1.696	1.729	1.696	0.012	0.017	1.092	4.067	1	1	1	0.073	NA	NA	altricial	NA	NA	NA
Turdus_merula	PASSERIFORMES	0.742	4.328	0.548	Migrant.Short	2090.96	NA	1.279	1.427	1.331	0.065	0.013	NA	NA	0	1	1	0.18	13	13.55	altricial	Monogamous	Solitary	Solitary
Turdus_migratorius	PASSERIFORMES	0.389	4.22	0.251	Migrant.Short	3251	NA	1.063	1.261	1.359	0.086	0.015	NA	NA	1	1	1	0.107	13	15	altricial	Monogamous	Solitary	Aggregation
Turdus_philomelos	PASSERIFORMES	0.531	3.989	0.512	Migrant.Short	3415.3	NA	1.153	1.324	1.352	0.079	0.015	NA	NA	0	1	1	0.114	13.4	13.35	altricial	Monogamous	Solitary	Solitary
Turnix_pyrrhothorax	CHARADRIIFORMES	-0.416	3.922	-0.399	Resident.MidLat	0	0.002	1.39	1.421	1.39	0.011	0.01	-1.887	0.149	0	1	0	0.173	15.5	NA	precocial	NA	NA	Pair
Turnix_suscitator	CHARADRIIFORMES	-0.357	4.025	-0.394	Resident.LowLat	0	0.026	1.513	1.619	1.513	0.023	0.011	0.426	-0.194	0	1	0	0.148	13.75	NA	precocial	Polygamous	NA	Aggregation
Turnix_varius	CHARADRIIFORMES	0.055	4.445	-0.198	Resident.LowLat	0	0.014	1.452	1.436	1.452	0.014	0.013	-0.235	1.532	1	1	1	0.185	13.5	NA	precocial	NA	NA	Pair
Turnix_velox	CHARADRIIFORMES	-0.511	3.557	-0.304	Resident.MidLat	0	0.001	1.355	1.368	1.355	0.008	0.009	-3	-0.59	0	1	0	0.151	15	NA	precocial	NA	NA	Aggregation
Turtur_brehmeri	COLUMBIFORMES	0.281	4.852	-0.182	Resident.LowLat	0	0	1.669	1.684	1.669	0.018	0.014	0.873	2.027	0	1	1	0.173	NA	NA	altricial	Monogamous	NA	NA
Turtur_tympanistria	COLUMBIFORMES	0.02	4.489	-0.255	Resident.LowLat	0	0	1.553	1.612	1.553	0.024	0.012	0.82	0.253	1	1	1	0.185	18.5	17.5	altricial	Monogamous	Solitary	Aggregation
Tympanuchus_phasianellus	GALLIFORMES	1.072	6.743	-0.346	Resident.HighLat	0	16.838	1.107	1.285	1.107	0.072	0.022	22.648	-5.248	0	0	1	0.116	23	0.1	precocial	Polygamous	Solitary	Solitary
Tyrannus_dominicensis	PASSERIFORMES	0	3.834	0.062	Migrant.Short	2476.99	NA	1.532	1.612	1.569	0.014	0.012	NA	NA	1	1	0	0.063	14.5	17	altricial	Monogamous	Solitary	NA
Tyrannus_verticalis	PASSERIFORMES	-0.02	3.689	0.117	Migrant.Short	3143.65	NA	1.283	1.361	1.467	0.057	0.012	NA	NA	0	1	0	0.024	13.5	16	altricial	Monogamous	Solitary	Aggregation
Tyto_alba	STRIGIFORMES	1.8	5.872	0.814	Resident.LowLat	0	0.639	1.491	1.496	1.491	0.022	0.011	1.737	-1.781	0	1	0	0.002	30.8	56	semialtricial	Monogamous	Solitary	Pair
Tyto_longimembris	STRIGIFORMES	1.658	6.17	0.528	Resident.LowLat	0	0.06	1.599	1.531	1.599	0.023	0.011	0.604	-0.404	0	1	0	0.001	NA	NA	semialtricial	NA	NA	NA
Tyto_novaehollandiae	STRIGIFORMES	2.144	6.641	0.777	Resident.MidLat	0	0.007	1.391	1.41	1.391	0.011	0.01	-1.983	-0.029	0	0	1	0	34.5	77	semialtricial	NA	NA	NA
Tyto_tenebricosa	STRIGIFORMES	2.542	6.51	1.243	Resident.LowLat	0	0.003	1.63	1.64	1.63	0.011	0.014	-0.431	2.268	0	1	1	0.001	42	87	semialtricial	Monogamous	Solitary	Solitary
Vanellus_armatus	CHARADRIIFORMES	0.665	5.111	0.067	Resident.LowLat	0	0	1.395	1.504	1.395	0.021	0.009	-0.928	-1.474	0	1	0	0	28.5	41	precocial	Monogamous	Solitary	NA
Vanellus_cayanus	CHARADRIIFORMES	0.486	4.486	0.212	Resident.LowLat	0	0	1.627	1.648	1.627	0.017	0.013	0.162	1.332	0	1	1	0	NA	NA	precocial	NA	NA	NA
Vanellus_coronatus	CHARADRIIFORMES	0.803	5.278	0.123	Resident.LowLat	0	0	1.395	1.467	1.395	0.018	0.009	-1.165	-1.019	0	1	0	0	30	30	precocial	Monogamous	Facultative	NA
Vanellus_miles	CHARADRIIFORMES	1.063	5.814	0.106	Resident.MidLat	0	0.166	1.507	1.502	1.507	0.015	0.013	0.629	1.401	0	1	0	0	30.5	22.8	precocial	Monogamous	Solitary	NA
Vanellus_senegallus	CHARADRIIFORMES	0.906	5.578	0.072	Resident.LowLat	0	0	1.511	1.482	1.511	0.028	0.009	0.428	-1.479	0	1	0	0	31	40	precocial	Monogamous	Solitary	Aggregation
Vanellus_tricolor	CHARADRIIFORMES	0.873	5.601	0.027	Resident.MidLat	0	0.006	1.379	1.368	1.379	0.008	0.01	-2.544	-0.15	0	1	0	0.148	27.5	23.05	precocial	Monogamous	Solitary	NA
Vanellus_vanellus	CHARADRIIFORMES	0.765	5.195	0.125	Migrant.Short	2332.72	NA	1.193	1.329	1.403	0.067	0.015	NA	NA	0	1	0	0	26.8	37.5	precocial	Monogamous	Solitary	Aggregation
Vermivora_peregrina	PASSERIFORMES	-0.904	2.122	0.055	Migrant.Short	4982.93	NA	1.085	1.317	1.579	0.126	0.018	NA	NA	1	1	1	0.136	11.5	11.5	altricial	NA	NA	NA
Vidua_paradisaea	PASSERIFORMES	-0.498	2.931	0.037	Resident.LowLat	0	0	1.429	1.455	1.429	0.024	0.009	-0.129	-1.324	0	0	0	0	NA	NA	altricial	Polygamous	NA	NA
Vini_stepheni	PSITTACIFORMES	0.73	3.894	0.761	Resident.MidLat	0	NA	NA	NA	NA	NA	NA	NA	NA	1	1	1	0.117	NA	NA	altricial	Monogamous	NA	NA
Vireo_altiloquus	PASSERIFORMES	-0.287	2.969	0.229	Migrant.Short	2798.5	NA	1.536	1.658	1.629	0.005	0.012	NA	NA	1	1	1	0.073	14	11	altricial	NA	NA	NA
Vireo_magister	PASSERIFORMES	-0.334	2.767	0.287	Resident.LowLat	0	0	1.566	1.592	1.566	0.01	0.011	-1.805	0.493	1	0	1	0	NA	NA	altricial	NA	NA	NA
Volatinia_jacarina	PASSERIFORMES	-0.673	2.526	0.076	Migrant.Short	2180.51	NA	NA	NA	NA	NA	NA	NA	NA	1	1	0	0.185	10.25	9.5	altricial	Monogamous	NA	NA
Willisornis_poecilinotus	PASSERIFORMES	-0.46	2.809	0.14	Resident.LowLat	0	NA	NA	NA	NA	NA	NA	NA	NA	0	1	1	0.001	NA	NA	altricial	Monogamous	Solitary	NA
Wilsonia_citrina	PASSERIFORMES	-0.753	2.347	0.09	Migrant.Short	2055.89	NA	1.511	1.551	1.587	0.037	0.013	NA	NA	0	1	1	0	12	8.5	altricial	Monogamous	Solitary	Aggregation
Xanthocephalus_xanthocephalus	PASSERIFORMES	0.518	4.342	0.317	Migrant.Short	2170.82	NA	1.223	1.355	1.347	0.044	0.012	NA	NA	0	1	0	0.173	12.5	14.75	altricial	Polygamous	Facultative	NA
Xanthomyza_phrygia	PASSERIFORMES	0.03	3.512	0.261	Migrant.Short	62.083	NA	1.486	1.483	1.524	0.023	0.017	NA	NA	0	1	1	0.117	NA	NA	altricial	Monogamous	Facultative	Aggregation
Xanthotis_flaviventer	PASSERIFORMES	0.051	3.5	0.289	Resident.LowLat	0	0	1.679	1.684	1.679	0.011	0.014	-0.333	2.389	1	1	1	0.136	15	14	altricial	NA	NA	NA
Xanthotis_macleayanus	PASSERIFORMES	-0.1	3.481	0.148	Resident.LowLat	0	0	1.64	1.568	1.64	0.012	0.01	-1.668	0.214	1	1	1	0.136	NA	NA	altricial	NA	NA	NA
Xenops_minutus	PASSERIFORMES	-0.702	2.457	0.083	Resident.LowLat	0	0	1.677	1.661	1.677	0.015	0.013	-0.168	1.496	0	1	1	0	16	13.5	altricial	Monogamous	Solitary	Solitary
Xenus_cinereus	CHARADRIIFORMES	0.034	4.19	-0.088	Migrant.Long	6875.01	NA	1.061	1.22	1.502	0.146	0.016	NA	NA	0	1	0	0.173	23.25	10.05	precocial	Monogamous	Facultative	Bonded
Xiphorhynchus_guttatus	PASSERIFORMES	0.362	3.837	0.422	Resident.LowLat	0	0	1.675	1.671	1.675	0.015	0.013	-0.113	1.539	0	1	1	0.001	18	20	altricial	Monogamous	NA	NA
Xolmis_pyrope	PASSERIFORMES	0.243	3.755	0.346	Migrant.Short	2972.72	NA	1.403	1.4	1.247	0.092	0.016	NA	NA	0	1	1	0.052	14	15.5	altricial	Monogamous	Solitary	NA
Zenaida_asiatica	COLUMBIFORMES	0.438	4.844	-0.021	Migrant.Short	1637.22	NA	1.374	1.389	1.505	0.055	0.011	NA	NA	1	0	0	0.151	13.25	15	altricial	Monogamous	Solitary	NA
Zenaida_auriculata	COLUMBIFORMES	0.095	4.505	-0.189	Resident.MidLat	0	0.283	1.479	1.535	1.479	0.019	0.011	0.753	-0.422	0	0	0	0.032	14	13.5	altricial	Monogamous	Colonial	NA
Zenaida_aurita	COLUMBIFORMES	0.372	5.012	-0.179	Resident.MidLat	0	0	1.554	1.672	1.554	0.017	0.013	0.298	1.363	1	0	1	0.181	14	14	altricial	Monogamous	Solitary	Solitary
Zenaida_macroura	COLUMBIFORMES	0.14	4.714	-0.251	Migrant.Short	3647.5	NA	1.193	1.364	1.544	0.078	0.014	NA	NA	0	0	0	0.077	14.4	14	altricial	Monogamous	Solitary	NA
Zonotrichia_albicollis	PASSERIFORMES	0.027	3.247	0.397	Migrant.Short	2089.81	NA	1.09	1.328	1.446	0.099	0.017	NA	NA	1	1	1	0.189	13	9.75	altricial	Monogamous	Solitary	Aggregation
Zonotrichia_leucophrys	PASSERIFORMES	-0.013	3.199	0.383	Migrant.Short	3014.91	NA	1.021	1.191	1.388	0.135	0.017	NA	NA	1	1	0	0.188	12	9.3	altricial	Facultative	Solitary	Aggregation
Zoothera_heinei	PASSERIFORMES	0.588	4.29	0.414	Resident.MidLat	0	0	1.548	1.595	1.548	0.012	0.013	-0.683	1.582	1	1	1	0.073	NA	NA	altricial	NA	NA	NA
Zoothera_lunulata	PASSERIFORMES	0.693	4.619	0.35	Resident.LowLat	0	0.063	1.557	1.512	1.557	0.016	0.014	0.983	2.147	0	1	1	0.024	NA	NA	altricial	Monogamous	Solitary	NA
Zoothera_naevia	PASSERIFORMES	0.555	4.259	0.397	Migrant.Short	2895.96	NA	1.025	1.174	1.386	0.129	0.019	NA	NA	1	1	1	0.185	14	14	altricial	Monogamous	Solitary	NA
Zosterops_japonicus	PASSERIFORMES	-0.615	2.32	0.242	Migrant.Short	1899.79	NA	1.45	1.503	1.534	0.046	0.012	NA	NA	1	1	1	0.144	11	10.5	altricial	Monogamous	Solitary	Aggregation
Zosterops_lateralis	PASSERIFORMES	-0.799	2.356	0.04	Resident.MidLat	0	0.276	1.468	1.454	1.468	0.015	0.013	0.918	0.976	1	1	1	0.116	10.75	12	altricial	Monogamous	Solitary	Bonded

## Sheet: Variable_Descriptions
FACTOR	DESCRIPTION
species	Scientific name according to Jetz (2012)
order	Taxonomic Order according to Jetz (2012)
LogBrain	Natural logarithm of Brain volume (cm3)
LogBody	Natural logarithm of Body mass (g)
BrainResidual	Residuals from a phylogenetic log-log regression between body and brain masses
BehaviorCategories	Categories representing different exposures to environmental variation: Birds migrating long (Migrant.Long) and short (Migrant.short) distances; Residents from low (Resident.LowLat), mid (Resident.MidLat) and high (Resident.HighLat) latitudes
MigratoryDistance	Distance between the breeding and non-breeding sites, in Km
SnowWeeks	Average number of weeks with snow cover in the breeding region
EVI.BreedingSite(Winter)	Average EVI in the Breeding region during the winter period (December-January in Northern hemisphere; May-July in Southern hemisphere)
EVI.BreedingSite(Summer)	Average EVI in the Breeding region during the summer period (May-July in Northern hemisphere; December-January in Southern hemisphere)
EVI.NonBreedingSite(Winter)	Average EVI in the Non-Breeding region during the winter period (December-January in Northern hemisphere; May-July in Southern hemisphere)
CV(EVI)Intra-year	Coefficient of variation of EVI along a year (Calculated as the SD of the mean values for each months and divided by the annual mean)
CV(EVI)Among-years	Coefficient of variation of EVI among years (Calculated as the mean of the SD for each month and divided by the annual mean)
PPC1	First axis from a Phylogenetic Principal Component Analysis including the weeks of snow, CV of EVI among years and CV of EVI along the year
PPC2	Second axis from a Phylogenetic Principal Component Analysis including the weeks of snow, CV of EVI among years and CV of EVI along the year
FruitConsumer	Weather a species is a frequent fruit consumer (1) or not (0)
InsectConsumer	Weather a species is a frequent insect consumer (1) or not (0)
ForestDweller	Weather a species frequently occurs in forested habitats (1) or not (0)
DietBreadth	Diet breadth as the Rao’s quadratic entropy (De Cáceres, 2011) using diet frequency for 7 diet types
Incubation	Incubation period, as the time in days from egg laying to hacthing
Fledging	Fledging period, as the time in days from hacthing to fledging
DevelopmentalMode	Mode of development, considering 4 categories: Altricial, Semialtricial, Semiprecocial and Precocial
SocialMatingSystem	Categorical trait with three categories of social mating system: Monogamous; Polygamous (including polyginic and polyandric species); and Facultative (species were both Monogamy and Polygamy occurs)
ColonialBreeding	Categorical trait with three categories of coloniality: Solitary; Colonial and Semicolonial (either species living in loose colonies or faculative, were both colonial and solitary breeding have been recorded)
SocialForaging	Categorical trait with four categories of flock structure during winter: Solitary; Pair (Two breeding individuals); Bonded-groups (familiar or small groups of less than 30 individuals) and Aggregations (Large groups or variable structure, switching from solitary to group foraging).
